# Supplementary material for: Pan-cancer whole-genome analyses of metastatic solid tumours
Source: Nature. 2019 Oct 23;575(7781):210–6. doi: 10.1038/s41586-019-1689-y (PMC6872491; doi:10.1038/s41586-019-1689-y)
Supplement: Supplementary file 8 — .Pan-cancer (n = 2399 independent patients) and cancer typespecific (n per tumor type category is provided in Fig. 1) dNdScv results (see Supplementary Information Detailed Methods for statistical details) [file 41586_2019_1689_MOESM8_ESM.xlsx]

## Sheet: Sheet1
gene_name	n_syn	n_mis	n_non	n_spl	n_ind	wmis_cv	wnon_cv	wspl_cv	wind_cv	pmis_cv	ptrunc_cv	pallsubs_cv	pind_cv	qmis_cv	qtrunc_cv	qallsubs_cv	qind_cv	null_wmis_cv	null_wnon_cv	null_wspl_cv	null_wind_cv	pglobal_cv	qglobal_cv	cancerType
A1BG	10	9	1	0	0	0.626771	0.970028	0.970028	0	0.267492	0.976439	0.533006	1	0.921938	0.990276	0.898059	1	1	1	1	1	0.868385	1	All
A1BG	2	3	0	0	0	1.79177	0	0	0	0.476268	0.598554	0.648899	1	0.833854	0.907434	0.94317	1	1	1	1	1	0.929534	1	Skin
A1BG	0	0	0	0	0	0	0	0	0	0.52604	0.851846	0.804774	1	0.798602	0.953722	0.979253	1	1	1	1	1	0.979566	0.999998	Bone/Soft tissue
A1BG	3	2	1	0	0	0.943142	5.90037	5.90037	0	0.939428	0.177051	0.395469	1	0.990667	0.84921	0.94221	1	1	1	1	1	0.762339	0.99999	Breast
A1BG	1	0	0	0	0	0	0	0	0	0.21881	0.775411	0.452644	1	0.779202	0.933343	0.963071	1	1	1	1	1	0.811432	0.999995	Prostate
A1BG	0	0	0	0	0	0	0	0	0	0.500615	0.842469	0.781532	1	0.815379	0.963186	0.985897	1	1	1	1	1	0.974179	0.999998	NET
A1BG	1	0	0	0	0	0	0	0	0	0.190678	0.655284	0.395403	1	0.803361	0.879437	0.932818	1	1	1	1	1	0.762277	0.999976	Lung
A1BG	1	2	0	0	0	1.09101	0	0	0	0.922428	0.677019	0.909687	1	0.985773	0.886975	0.960619	1	1	1	1	1	0.995793	0.999975	Colon/Rectum
A1BG	0	0	0	0	0	0	0	0	0	0.541736	0.869424	0.819051	1	0.836458	0.963355	0.989856	1	1	1	1	1	0.982541	0.999999	Kidney
A1BG	0	0	0	0	0	0	0	0	0	0.665346	0.908228	0.904745	1	0.87673	0.973983	0.997037	1	1	1	1	1	0.995312	1	Head and neck
A1BG	0	0	0	0	0	0	0	0	0	0.57474	0.876966	0.844725	1	0.823175	0.962933	0.989061	1	1	1	1	1	0.987267	0.999999	Ovary
A1BG	1	0	0	0	0	0	0	0	0	0.630395	0.906356	0.884888	1	0.917137	0.983305	0.998917	1	1	1	1	1	0.993105	1	Biliary
A1BG	1	0	0	0	0	0	0	0	0	0.66034	0.896571	0.900323	1	0.891988	0.975028	0.997893	1	1	1	1	1	0.994858	1	Liver
A1BG	0	0	0	0	0	0	0	0	0	0.52563	0.87817	0.808708	1	0.841195	0.968135	0.992411	1	1	1	1	1	0.980411	0.999999	Other
A1BG	0	0	0	0	0	0	0	0	0	0.52931	0.874668	0.810687	1	0.822879	0.963002	0.988083	1	1	1	1	1	0.980828	0.999999	Uterus
A1BG	0	1	0	0	0	1.83046	0	0	0	0.596897	0.774454	0.832817	1	0.768972	0.924665	0.948322	1	1	1	1	1	0.985174	0.999979	Urinary tract
A1BG	0	0	0	0	0	0	0	0	0	0.802718	0.952001	0.967602	1	0.943103	0.988793	0.999504	1	1	1	1	1	0.999469	1	Stomach
A1BG	0	0	0	0	0	0	0	0	0	0.50043	0.861686	0.786856	1	0.798345	0.955244	0.977586	1	1	1	1	1	0.975473	0.999997	Esophagus
A1BG	0	1	0	0	0	4.60722	0	0	0	0.263593	0.847528	0.522228	1	0.819125	0.955533	0.985831	1	1	1	1	1	0.861494	0.999999	CUP
A1BG	0	0	0	0	0	0	0	0	0	0.764627	0.940855	0.953633	1	0.922041	0.98333	0.999056	1	1	1	1	1	0.998908	1	Pancreas
A1BG	0	0	0	0	0	0	0	0	0	0.84551	0.95494	0.97963	1	0.962291	0.991341	0.999758	1	1	1	1	1	0.999791	1	Mesothelioma
A1BG	0	0	0	0	0	0	0	0	0	0.446125	0.849123	0.735039	1	0.802312	0.966719	0.984986	1	1	1	1	1	0.961307	0.999998	CNS
A1CF	8	38	5	1	1	2.06386	2.59966	2.59966	0.738998	0.0204305	0.0733915	0.0412211	0.694017	0.673472	0.80663	0.876366	1	1	1	1	1	0.130283	1	All
A1CF	2	10	1	0	0	3.06827	2.51417	2.51417	0	0.0627714	0.462354	0.174083	1	0.833854	0.907434	0.94317	1	1	1	1	1	0.478418	1	Skin
A1CF	0	1	0	0	0	2.66098	0	0	0	0.442918	0.762278	0.704995	1	0.798602	0.953722	0.979253	1	1	1	1	1	0.951436	0.999998	Bone/Soft tissue
A1CF	2	5	2	1	0	2.02635	11.1506	11.1506	0	0.225304	0.00404595	0.0115853	1	0.822268	0.84921	0.94221	1	1	1	1	1	0.0632328	0.99999	Breast
A1CF	0	4	0	0	0	5.44888	0	0	0	0.0173184	0.654382	0.050767	1	0.779202	0.933343	0.963071	1	1	1	1	1	0.202079	0.999995	Prostate
A1CF	0	0	0	0	0	0	0	0	0	0.494892	0.820164	0.772062	1	0.815379	0.963186	0.985897	1	1	1	1	1	0.971787	0.999998	NET
A1CF	2	6	0	0	0	2.24925	0	0	0	0.215958	0.401501	0.26785	1	0.803361	0.879437	0.932818	1	1	1	1	1	0.620697	0.999976	Lung
A1CF	0	7	0	0	0	4.76674	0	0	0	0.022933	0.534484	0.0467675	1	0.849526	0.886975	0.960619	1	1	1	1	1	0.189996	0.999975	Colon/Rectum
A1CF	0	0	0	0	0	0	0	0	0	0.551293	0.83706	0.819922	1	0.836458	0.963355	0.989856	1	1	1	1	1	0.982714	0.999999	Kidney
A1CF	0	0	0	0	0	0	0	0	0	0.593848	0.856201	0.853617	1	0.87673	0.973983	0.997037	1	1	1	1	1	0.988721	1	Head and neck
A1CF	1	0	0	0	0	0	0	0	0	0.392992	0.762273	0.66601	1	0.823175	0.962933	0.989061	1	1	1	1	1	0.93671	0.999999	Ovary
A1CF	0	0	0	0	0	0	0	0	0	0.705525	0.887056	0.922385	1	0.917137	0.983305	0.998917	1	1	1	1	1	0.996907	1	Biliary
A1CF	0	1	0	0	1	10.5133	0	0	68.1125	0.0889884	0.881251	0.232821	0.0141955	0.891988	0.975028	0.997893	1	1	1	1	1	0.0221844	1	Liver
A1CF	1	1	0	0	0	3.60466	0	0	0	0.318572	0.780915	0.580915	1	0.841195	0.968135	0.992411	1	1	1	1	1	0.896439	0.999999	Other
A1CF	0	0	0	0	0	0	0	0	0	0.529112	0.814893	0.7989	1	0.822879	0.963002	0.988083	1	1	1	1	1	0.978269	0.999999	Uterus
A1CF	0	1	1	0	0	1.44425	12.9536	12.9536	0	0.740204	0.0744218	0.197625	1	0.829796	0.924665	0.948322	1	1	1	1	1	0.518051	0.999979	Urinary tract
A1CF	0	0	1	0	0	0	149.256	149.256	0	0.745814	0.00829174	0.0268654	1	0.943103	0.988793	0.999504	1	1	1	1	1	0.124035	1	Stomach
A1CF	0	1	0	0	0	2.57434	0	0	0	0.49501	0.773073	0.748283	1	0.798345	0.955244	0.977586	1	1	1	1	1	0.965266	0.999997	Esophagus
A1CF	0	0	0	0	0	0	0	0	0	0.450024	0.772277	0.724783	1	0.819125	0.955533	0.985831	1	1	1	1	1	0.958078	0.999999	CUP
A1CF	0	0	0	0	0	0	0	0	0	0.703192	0.884515	0.920788	1	0.922041	0.98333	0.999056	1	1	1	1	1	0.996776	1	Pancreas
A1CF	0	0	0	0	0	0	0	0	0	0.84955	0.947339	0.980029	1	0.962291	0.991341	0.999758	1	1	1	1	1	0.999799	1	Mesothelioma
A1CF	0	1	0	0	0	3.1579	0	0	0	0.345463	0.771162	0.612594	1	0.802312	0.966719	0.984986	1	1	1	1	1	0.912798	0.999998	CNS
A2M	21	54	2	2	4	1.28168	0.77843	0.77843	1.16191	0.297565	0.631637	0.40201	0.421726	0.931353	0.837527	0.896683	1	1	1	1	1	0.470413	1	All
A2M	5	14	0	0	0	2.15361	0	0	0	0.100428	0.250818	0.087867	1	0.833854	0.907434	0.94317	1	1	1	1	1	0.301554	1	Skin
A2M	1	2	0	0	1	2.01552	0	0	10.9456	0.444685	0.618127	0.641605	0.0812508	0.798602	0.953722	0.979253	1	1	1	1	1	0.206125	0.999998	Bone/Soft tissue
A2M	7	7	0	0	2	0.900157	0	0	4.17465	0.819501	0.164596	0.379572	0.0941602	0.964724	0.84921	0.94221	1	1	1	1	1	0.154809	0.99999	Breast
A2M	1	3	1	0	0	1.65713	4.76262	4.76262	0	0.480296	0.227169	0.408809	1	0.779202	0.933343	0.963071	1	1	1	1	1	0.774491	0.999995	Prostate
A2M	0	1	0	0	0	1.80296	0	0	0	0.593243	0.698428	0.803973	1	0.815379	0.963186	0.985897	1	1	1	1	1	0.979391	0.999998	NET
A2M	1	6	0	0	1	2.07468	0	0	3.04817	0.309409	0.371015	0.309973	0.261466	0.803361	0.879437	0.932818	1	1	1	1	1	0.284696	0.999976	Lung
A2M	4	9	1	0	0	1.33154	1.36986	1.36986	0	0.577284	0.778213	0.846669	1	0.890661	0.886975	0.960619	1	1	1	1	1	0.987593	0.999975	Colon/Rectum
A2M	0	0	0	0	0	0	0	0	0	0.341921	0.740854	0.603135	1	0.836458	0.963355	0.989856	1	1	1	1	1	0.908089	0.999999	Kidney
A2M	0	0	0	0	0	0	0	0	0	0.413525	0.771617	0.687658	1	0.87673	0.973983	0.997037	1	1	1	1	1	0.945161	1	Head and neck
A2M	0	0	0	0	0	0	0	0	0	0.280434	0.690176	0.523443	1	0.823175	0.962933	0.989061	1	1	1	1	1	0.862282	0.999999	Ovary
A2M	0	1	0	0	0	6.03776	0	0	0	0.230409	0.844784	0.471407	1	0.917137	0.983305	0.998917	1	1	1	1	1	0.825921	1	Biliary
A2M	0	0	0	1	0	0	35.1009	35.1009	0	0.492287	0.0229796	0.0595102	1	0.891988	0.975028	0.997893	1	1	1	1	1	0.227425	1	Liver
A2M	0	0	0	0	0	0	0	0	0	0.360273	0.74242	0.628297	1	0.841195	0.968135	0.992411	1	1	1	1	1	0.920293	0.999999	Other
A2M	0	1	0	0	0	1.78493	0	0	0	0.617753	0.707425	0.818777	1	0.822879	0.963002	0.988083	1	1	1	1	1	0.982486	0.999999	Uterus
A2M	1	2	0	0	0	1.12219	0	0	0	0.883534	0.50106	0.785204	1	0.922564	0.924665	0.948322	1	1	1	1	1	0.975075	0.999979	Urinary tract
A2M	1	1	0	0	0	2.56812	0	0	0	0.480325	0.774919	0.739101	1	0.943103	0.988793	0.999504	1	1	1	1	1	0.962547	1	Stomach
A2M	0	2	0	0	0	2.65122	0	0	0	0.382465	0.694722	0.602127	1	0.798345	0.955244	0.977586	1	1	1	1	1	0.907578	0.999997	Esophagus
A2M	0	1	0	1	0	1.54821	11.5238	11.5238	0	0.726768	0.0988307	0.255383	1	0.819125	0.955533	0.985831	1	1	1	1	1	0.603979	0.999999	CUP
A2M	0	1	0	0	0	5.20845	0	0	0	0.255955	0.82484	0.50467	1	0.922041	0.98333	0.999056	1	1	1	1	1	0.849789	1	Pancreas
A2M	0	0	0	0	0	0	0	0	0	0.764553	0.915066	0.950716	1	0.962291	0.991341	0.999758	1	1	1	1	1	0.998765	1	Mesothelioma
A2M	0	3	0	0	0	5.39755	0	0	0	0.0299197	0.706349	0.086819	1	0.802312	0.966719	0.984986	1	1	1	1	1	0.298999	0.999998	CNS
A2ML1	17	40	6	3	1	1.05961	1.90548	1.90548	0.336353	0.829165	0.122966	0.281569	0.898374	0.987658	0.80663	0.896683	1	1	1	1	1	0.600651	1	All
A2ML1	7	6	0	1	0	0.576906	0.771963	0.771963	0	0.304103	0.800683	0.5897	1	0.833854	0.907434	0.94317	1	1	1	1	1	0.901145	1	Skin
A2ML1	0	0	0	0	0	0	0	0	0	0.242078	0.652677	0.466323	1	0.798602	0.953722	0.979253	1	1	1	1	1	0.82207	0.999998	Bone/Soft tissue
A2ML1	1	8	1	0	1	1.82272	1.69092	1.69092	2.28944	0.234694	0.643691	0.478446	0.334439	0.822268	0.84921	0.94221	1	1	1	1	1	0.453233	0.99999	Breast
A2ML1	1	1	1	0	0	0.546961	4.85247	4.85247	0	0.543005	0.222643	0.36407	1	0.779202	0.933343	0.963071	1	1	1	1	1	0.73193	0.999995	Prostate
A2ML1	0	0	0	0	0	0	0	0	0	0.292851	0.697336	0.533519	1	0.815379	0.963186	0.985897	1	1	1	1	1	0.868708	0.999998	NET
A2ML1	3	4	0	0	0	0.734464	0	0	0	0.65201	0.224664	0.467598	1	0.844998	0.879437	0.932818	1	1	1	1	1	0.823041	0.999976	Lung
A2ML1	2	13	3	1	0	2.72082	8.0938	8.0938	0	0.0523435	0.00566367	0.0124924	1	0.849526	0.886975	0.960619	1	1	1	1	1	0.067242	0.999975	Colon/Rectum
A2ML1	0	0	0	0	0	0	0	0	0	0.345209	0.742079	0.607148	1	0.836458	0.963355	0.989856	1	1	1	1	1	0.910104	0.999999	Kidney
A2ML1	0	1	0	0	0	2.92238	0	0	0	0.37984	0.769504	0.648922	1	0.87673	0.973983	0.997037	1	1	1	1	1	0.929543	1	Head and neck
A2ML1	0	0	0	0	0	0	0	0	0	0.306664	0.707971	0.55937	1	0.823175	0.962933	0.989061	1	1	1	1	1	0.884333	0.999999	Ovary
A2ML1	0	1	0	0	0	5.60144	0	0	0	0.248402	0.840938	0.496437	1	0.917137	0.983305	0.998917	1	1	1	1	1	0.844091	1	Biliary
A2ML1	0	0	0	0	0	0	0	0	0	0.496594	0.813462	0.771885	1	0.891988	0.975028	0.997893	1	1	1	1	1	0.971741	1	Liver
A2ML1	1	0	0	1	0	0	14.3347	14.3347	0	0.293266	0.0713682	0.0986919	1	0.841195	0.968135	0.992411	1	1	1	1	1	0.327238	0.999999	Other
A2ML1	0	0	0	0	0	0	0	0	0	0.316148	0.711488	0.568325	1	0.822879	0.963002	0.988083	1	1	1	1	1	0.889464	0.999999	Uterus
A2ML1	0	2	0	0	0	1.33768	0	0	0	0.719212	0.532421	0.763716	1	0.818233	0.924665	0.948322	1	1	1	1	1	0.969583	0.999979	Urinary tract
A2ML1	0	1	0	0	0	9.36326	0	0	0	0.168041	0.883276	0.377677	1	0.943103	0.988793	0.999504	1	1	1	1	1	0.745428	1	Stomach
A2ML1	1	2	1	0	0	1.57202	7.54389	7.54389	0	0.643984	0.154726	0.358743	1	0.798345	0.955244	0.977586	1	1	1	1	1	0.726508	0.999997	Esophagus
A2ML1	1	0	0	0	0	0	0	0	0	0.202905	0.621891	0.404677	1	0.819125	0.955533	0.985831	1	1	1	1	1	0.770774	0.999999	CUP
A2ML1	0	0	0	0	0	0	0	0	0	0.592091	0.844975	0.851677	1	0.922041	0.98333	0.999056	1	1	1	1	1	0.988412	1	Pancreas
A2ML1	0	0	0	0	0	0	0	0	0	0.76447	0.914808	0.950653	1	0.962291	0.991341	0.999758	1	1	1	1	1	0.998762	1	Mesothelioma
A2ML1	0	1	0	0	0	1.40916	0	0	0	0.754636	0.671905	0.868557	1	0.809174	0.966719	0.984986	1	1	1	1	1	0.990956	0.999998	CNS
A3GALT2	3	7	1	0	2	0.962971	2.12031	2.12031	3.00285	0.943553	0.521832	0.797731	0.150872	0.996818	0.809927	0.924663	1	1	1	1	1	0.375184	1	All
A3GALT2	0	0	0	0	0	0	0	0	0	0.332066	0.732627	0.60153	1	0.833854	0.907434	0.94317	1	1	1	1	1	0.907275	1	Skin
A3GALT2	0	0	0	0	0	0	0	0	0	0.539729	0.85199	0.815263	1	0.798602	0.953722	0.979253	1	1	1	1	1	0.981776	0.999998	Bone/Soft tissue
A3GALT2	0	2	0	0	0	1.70019	0	0	0	0.530094	0.70274	0.757732	1	0.884566	0.849209	0.94221	1	1	1	1	1	0.967946	0.99999	Breast
A3GALT2	1	0	0	0	1	0	0	0	11.1878	0.212326	0.786772	0.444627	0.0837883	0.779202	0.933343	0.963071	1	1	1	1	1	0.159821	0.999995	Prostate
A3GALT2	0	0	0	0	0	0	0	0	0	0.572101	0.855458	0.838499	1	0.815379	0.963186	0.985897	1	1	1	1	1	0.986194	0.999998	NET
A3GALT2	0	1	0	0	0	1.48314	0	0	0	0.762456	0.734344	0.894004	1	0.900661	0.879437	0.932818	1	1	1	1	1	0.994173	0.999976	Lung
A3GALT2	0	1	0	0	1	0.772452	0	0	4.46307	0.825413	0.751267	0.931714	0.193293	0.965068	0.886975	0.960619	1	1	1	1	1	0.488824	0.999975	Colon/Rectum
A3GALT2	0	0	0	0	0	0	0	0	0	0.594299	0.890153	0.859556	1	0.836458	0.963355	0.989856	1	1	1	1	1	0.989641	0.999999	Kidney
A3GALT2	0	0	0	0	0	0	0	0	0	0.669438	0.916109	0.907914	1	0.87673	0.973983	0.997037	1	1	1	1	1	0.995624	1	Head and neck
A3GALT2	0	0	0	0	0	0	0	0	0	0.566015	0.877864	0.838752	1	0.823175	0.962933	0.989061	1	1	1	1	1	0.986238	0.999999	Ovary
A3GALT2	0	0	0	0	0	0	0	0	0	0.727317	0.937331	0.938282	1	0.917137	0.983305	0.998917	1	1	1	1	1	0.998055	1	Biliary
A3GALT2	0	0	0	0	0	0	0	0	0	0.705569	0.912299	0.925487	1	0.891988	0.975028	0.997893	1	1	1	1	1	0.997152	1	Liver
A3GALT2	0	1	0	0	0	5.02267	0	0	0	0.233127	0.889961	0.485259	1	0.841195	0.968135	0.992411	1	1	1	1	1	0.836137	0.999999	Other
A3GALT2	0	0	1	0	0	0	109.361	109.361	0	0.561482	0.00711118	0.0219236	1	0.822879	0.963002	0.988083	1	1	1	1	1	0.105676	0.999999	Uterus
A3GALT2	1	1	0	0	0	1.86532	0	0	0	0.584996	0.800127	0.833078	1	0.767016	0.924665	0.948322	1	1	1	1	1	0.985221	0.999979	Urinary tract
A3GALT2	0	0	0	0	0	0	0	0	0	0.79804	0.954697	0.966308	1	0.943103	0.988793	0.999504	1	1	1	1	1	0.999426	1	Stomach
A3GALT2	0	0	0	0	0	0	0	0	0	0.510289	0.877127	0.797067	1	0.798345	0.955244	0.977586	1	1	1	1	1	0.977855	0.999997	Esophagus
A3GALT2	0	1	0	0	0	5.41744	0	0	0	0.2228	0.867911	0.466776	1	0.819125	0.955533	0.985831	1	1	1	1	1	0.822415	0.999999	CUP
A3GALT2	0	0	0	0	0	0	0	0	0	0.750512	0.94319	0.948393	1	0.922041	0.98333	0.999056	1	1	1	1	1	0.998645	1	Pancreas
A3GALT2	0	0	0	0	0	0	0	0	0	0.869056	0.962918	0.985437	1	0.962291	0.991341	0.999758	1	1	1	1	1	0.999893	1	Mesothelioma
A3GALT2	1	0	0	0	0	0	0	0	0	0.452032	0.845793	0.739914	1	0.802312	0.966719	0.984986	1	1	1	1	1	0.962792	0.999998	CNS
A4GALT	7	11	1	0	0	1.10577	2.28352	2.28352	0	0.81329	0.47937	0.772439	1	0.986471	0.80663	0.91854	1	1	1	1	1	0.971884	1	All
A4GALT	5	6	1	0	0	2.08242	4.79575	4.79575	0	0.207954	0.227476	0.26657	1	0.833854	0.907434	0.94317	1	1	1	1	1	0.619007	1	Skin
A4GALT	0	0	0	0	0	0	0	0	0	0.566823	0.891151	0.84129	1	0.798602	0.953722	0.979253	1	1	1	1	1	0.986681	0.999998	Bone/Soft tissue
A4GALT	1	1	0	0	0	0.7857	0	0	0	0.814688	0.734445	0.92006	1	0.963617	0.849209	0.942494	1	1	1	1	1	0.996716	0.99999	Breast
A4GALT	0	1	0	0	0	1.74789	0	0	0	0.628591	0.862589	0.875521	1	0.793778	0.933343	0.963071	1	1	1	1	1	0.991909	0.999995	Prostate
A4GALT	0	0	0	0	0	0	0	0	0	0.586223	0.894988	0.854846	1	0.815379	0.963186	0.985897	1	1	1	1	1	0.988915	0.999998	NET
A4GALT	0	0	0	0	0	0	0	0	0	0.336038	0.803333	0.615187	1	0.803361	0.879437	0.932818	1	1	1	1	1	0.914063	0.999976	Lung
A4GALT	0	3	0	0	0	2.88398	0	0	0	0.222823	0.825753	0.457884	1	0.849526	0.886975	0.960619	1	1	1	1	1	0.815555	0.999975	Colon/Rectum
A4GALT	0	0	0	0	0	0	0	0	0	0.605505	0.915162	0.870193	1	0.836458	0.963355	0.989856	1	1	1	1	1	0.991185	0.999999	Kidney
A4GALT	0	0	0	0	0	0	0	0	0	0.687718	0.934307	0.919302	1	0.87673	0.973983	0.997037	1	1	1	1	1	0.996653	1	Head and neck
A4GALT	0	0	0	0	0	0	0	0	0	0.656646	0.924455	0.901989	1	0.823175	0.962933	0.989061	1	1	1	1	1	0.995032	0.999999	Ovary
A4GALT	0	0	0	0	0	0	0	0	0	0.765351	0.958826	0.955219	1	0.917137	0.983305	0.998917	1	1	1	1	1	0.998982	1	Biliary
A4GALT	0	0	0	0	0	0	0	0	0	0.711144	0.930883	0.930225	1	0.891988	0.975028	0.997893	1	1	1	1	1	0.997507	1	Liver
A4GALT	1	0	0	0	0	0	0	0	0	0.519973	0.911938	0.808354	1	0.841195	0.968135	0.992411	1	1	1	1	1	0.980336	0.999999	Other
A4GALT	0	0	0	0	0	0	0	0	0	0.61969	0.930153	0.880812	1	0.822879	0.963002	0.988083	1	1	1	1	1	0.992597	0.999999	Uterus
A4GALT	0	0	0	0	0	0	0	0	0	0.403842	0.860488	0.695404	1	0.764433	0.924665	0.948322	1	1	1	1	1	0.948018	0.999979	Urinary tract
A4GALT	0	0	0	0	0	0	0	0	0	0.818476	0.968195	0.973264	1	0.943103	0.988793	0.999504	1	1	1	1	1	0.999639	1	Stomach
A4GALT	0	0	0	0	0	0	0	0	0	0.559031	0.912134	0.838606	1	0.798345	0.955244	0.977586	1	1	1	1	1	0.986213	0.999997	Esophagus
A4GALT	0	0	0	0	0	0	0	0	0	0.623179	0.91186	0.881178	1	0.819125	0.955533	0.985831	1	1	1	1	1	0.992643	0.999999	CUP
A4GALT	0	0	0	0	0	0	0	0	0	0.792619	0.962426	0.964988	1	0.922041	0.98333	0.999056	1	1	1	1	1	0.99938	1	Pancreas
A4GALT	0	0	0	0	0	0	0	0	0	0.872528	0.971124	0.986564	1	0.962291	0.991341	0.999758	1	1	1	1	1	0.999909	1	Mesothelioma
A4GALT	0	0	0	0	0	0	0	0	0	0.510413	0.898642	0.798872	1	0.802312	0.966719	0.984986	1	1	1	1	1	0.978262	0.999998	CNS
A4GNT	7	12	1	0	0	1.05557	1.04149	1.04149	0	0.896673	0.969118	0.991524	1	0.99312	0.987921	0.995595	1	1	1	1	1	0.999964	1	All
A4GNT	3	1	1	0	0	0.384999	3.5724	3.5724	0	0.351566	0.318998	0.320422	1	0.833854	0.907434	0.94317	1	1	1	1	1	0.6851	1	Skin
A4GNT	0	0	0	0	0	0	0	0	0	0.559763	0.858287	0.831092	1	0.798602	0.953722	0.979253	1	1	1	1	1	0.984856	0.999998	Bone/Soft tissue
A4GNT	2	1	0	0	0	0.712506	0	0	0	0.736727	0.611989	0.835075	1	0.945884	0.849209	0.94221	1	1	1	1	1	0.985584	0.99999	Breast
A4GNT	0	1	0	0	0	2.23353	0	0	0	0.499061	0.816098	0.77274	1	0.779202	0.933343	0.963071	1	1	1	1	1	0.971962	0.999995	Prostate
A4GNT	0	0	0	0	0	0	0	0	0	0.615802	0.882092	0.87207	1	0.815379	0.963186	0.985897	1	1	1	1	1	0.991444	0.999998	NET
A4GNT	0	2	0	0	0	3.05834	0	0	0	0.2969	0.730085	0.527097	1	0.803361	0.879437	0.932818	1	1	1	1	1	0.864635	0.999976	Lung
A4GNT	1	4	0	0	0	3.25967	0	0	0	0.113547	0.707843	0.255466	1	0.849526	0.886975	0.960619	1	1	1	1	1	0.604092	0.999975	Colon/Rectum
A4GNT	0	1	0	0	0	9.32363	0	0	0	0.103051	0.90008	0.262653	1	0.836458	0.963355	0.989856	1	1	1	1	1	0.6138	0.999999	Kidney
A4GNT	0	0	0	0	0	0	0	0	0	0.722286	0.917535	0.933823	1	0.87673	0.973983	0.997037	1	1	1	1	1	0.99776	1	Head and neck
A4GNT	0	0	0	0	0	0	0	0	0	0.589999	0.881213	0.855747	1	0.823175	0.962933	0.989061	1	1	1	1	1	0.989056	0.999999	Ovary
A4GNT	1	0	0	0	0	0	0	0	0	0.673452	0.911188	0.909603	1	0.917137	0.983305	0.998917	1	1	1	1	1	0.995785	1	Biliary
A4GNT	0	0	0	0	0	0	0	0	0	0.738978	0.92528	0.941849	1	0.891988	0.975028	0.997893	1	1	1	1	1	0.998275	1	Liver
A4GNT	0	0	0	0	0	0	0	0	0	0.630907	0.900147	0.884301	1	0.841195	0.968135	0.992411	1	1	1	1	1	0.993033	0.999999	Other
A4GNT	0	1	0	0	0	8.67483	0	0	0	0.119561	0.89502	0.294769	1	0.822879	0.963002	0.988083	1	1	1	1	1	0.654848	0.999999	Uterus
A4GNT	0	1	0	0	0	2.69587	0	0	0	0.408771	0.792637	0.685122	1	0.764433	0.924665	0.948322	1	1	1	1	1	0.944207	0.999979	Urinary tract
A4GNT	0	0	0	0	0	0	0	0	0	0.835017	0.957815	0.977222	1	0.943103	0.988793	0.999504	1	1	1	1	1	0.999739	1	Stomach
A4GNT	0	0	0	0	0	0	0	0	0	0.538321	0.868374	0.817779	1	0.798345	0.955244	0.977586	1	1	1	1	1	0.982286	0.999997	Esophagus
A4GNT	0	0	0	0	0	0	0	0	0	0.586263	0.872536	0.852056	1	0.819125	0.955533	0.985831	1	1	1	1	1	0.988473	0.999999	CUP
A4GNT	0	0	0	0	0	0	0	0	0	0.784068	0.940451	0.96055	1	0.922041	0.98333	0.999056	1	1	1	1	1	0.999211	1	Pancreas
A4GNT	0	0	0	0	0	0	0	0	0	0.884704	0.966917	0.988691	1	0.962291	0.991341	0.999758	1	1	1	1	1	0.999936	1	Mesothelioma
A4GNT	0	0	0	0	0	0	0	0	0	0.555387	0.868389	0.829132	1	0.802312	0.966719	0.984986	1	1	1	1	1	0.984491	0.999998	CNS
AAAS	7	10	0	0	2	0.824388	0	0	1.82859	0.657634	0.0741563	0.201763	0.293844	0.981031	0.80663	0.896683	1	1	1	1	1	0.226794	1	All
AAAS	3	3	0	0	0	1.28015	0	0	0	0.7474	0.384696	0.621624	1	0.90304	0.907434	0.94317	1	1	1	1	1	0.917156	1	Skin
AAAS	0	1	0	0	0	4.61292	0	0	0	0.255082	0.794524	0.50118	1	0.798602	0.953722	0.979253	1	1	1	1	1	0.84739	0.999998	Bone/Soft tissue
AAAS	1	2	0	0	0	1.17978	0	0	0	0.837279	0.497645	0.77183	1	0.968725	0.849209	0.94221	1	1	1	1	1	0.971727	0.99999	Breast
AAAS	1	0	0	0	1	0	0	0	7.10819	0.264991	0.688021	0.499026	0.127254	0.779202	0.933343	0.963071	1	1	1	1	1	0.238559	0.999995	Prostate
AAAS	0	0	0	0	0	0	0	0	0	0.499781	0.779065	0.765732	1	0.815379	0.963186	0.985897	1	1	1	1	1	0.970124	0.999998	NET
AAAS	0	1	0	0	0	1.52468	0	0	0	0.746707	0.673742	0.856032	1	0.894075	0.879437	0.932818	1	1	1	1	1	0.9891	0.999976	Lung
AAAS	0	0	0	0	0	0	0	0	0	0.203304	0.631977	0.409966	1	0.849526	0.886975	0.960619	1	1	1	1	1	0.775525	0.999975	Colon/Rectum
AAAS	0	0	0	0	0	0	0	0	0	0.55564	0.833889	0.822391	1	0.836458	0.963355	0.989856	1	1	1	1	1	0.983201	0.999999	Kidney
AAAS	1	0	0	0	0	0	0	0	0	0.601945	0.847704	0.857132	1	0.87673	0.973983	0.997037	1	1	1	1	1	0.98927	1	Head and neck
AAAS	0	0	0	0	0	0	0	0	0	0.562453	0.832471	0.827929	1	0.823175	0.962933	0.989061	1	1	1	1	1	0.984265	0.999999	Ovary
AAAS	0	0	0	0	0	0	0	0	0	0.739286	0.902788	0.939471	1	0.917137	0.983305	0.998917	1	1	1	1	1	0.99813	1	Biliary
AAAS	1	0	0	0	0	0	0	0	0	0.66745	0.878305	0.901209	1	0.891988	0.975028	0.997893	1	1	1	1	1	0.994951	1	Liver
AAAS	0	0	0	0	0	0	0	0	0	0.584987	0.843619	0.845752	1	0.841195	0.968135	0.992411	1	1	1	1	1	0.98744	0.999999	Other
AAAS	0	0	0	0	0	0	0	0	0	0.521011	0.807449	0.790893	1	0.822879	0.963002	0.988083	1	1	1	1	1	0.976431	0.999999	Uterus
AAAS	0	0	0	0	0	0	0	0	0	0.305757	0.698213	0.551444	1	0.764433	0.924665	0.948322	1	1	1	1	1	0.879672	0.999979	Urinary tract
AAAS	0	1	0	0	0	36.6522	0	0	0	0.0389522	0.934707	0.117695	1	0.943103	0.988793	0.999504	1	1	1	1	1	0.369522	1	Stomach
AAAS	0	1	0	0	1	5.01193	0	0	26.6627	0.263838	0.828182	0.51648	0.0361419	0.798345	0.955244	0.977586	1	1	1	1	1	0.0929785	0.999997	Esophagus
AAAS	0	0	0	0	0	0	0	0	0	0.586015	0.838663	0.845674	1	0.819125	0.955533	0.985831	1	1	1	1	1	0.987427	0.999999	CUP
AAAS	0	1	0	0	0	23.2735	0	0	0	0.0515984	0.912727	0.148831	1	0.922041	0.98333	0.999056	1	1	1	1	1	0.432346	1	Pancreas
AAAS	0	0	0	0	0	0	0	0	0	0.84914	0.941706	0.979449	1	0.962291	0.991341	0.999758	1	1	1	1	1	0.999787	1	Mesothelioma
AAAS	0	0	0	0	0	0	0	0	0	0.491691	0.777411	0.759219	1	0.802312	0.966719	0.984986	1	1	1	1	1	0.968357	0.999998	CNS
AACS	6	6	2	0	0	0.513631	1.64439	1.64439	0	0.187643	0.543629	0.264067	1	0.890472	0.813166	0.896683	1	1	1	1	1	0.615686	1	All
AACS	0	0	0	0	0	0	0	0	0	0.303237	0.699168	0.562172	1	0.833854	0.907434	0.94317	1	1	1	1	1	0.885954	1	Skin
AACS	0	0	1	0	0	0	29.0511	29.0511	0	0.471129	0.0339673	0.0741965	1	0.798602	0.953722	0.979253	1	1	1	1	1	0.267184	0.999998	Bone/Soft tissue
AACS	0	0	0	0	0	0	0	0	0	0.0663698	0.542737	0.160294	1	0.822268	0.84921	0.94221	1	1	1	1	1	0.453752	0.99999	Breast
AACS	0	0	0	0	0	0	0	0	0	0.226297	0.711915	0.452737	1	0.779202	0.933343	0.963071	1	1	1	1	1	0.811506	0.999995	Prostate
AACS	0	0	0	0	0	0	0	0	0	0.462608	0.781892	0.734942	1	0.815379	0.963186	0.985897	1	1	1	1	1	0.961277	0.999998	NET
AACS	2	1	1	0	0	0.520977	3.80928	3.80928	0	0.542497	0.301897	0.421279	1	0.81302	0.879437	0.932818	1	1	1	1	1	0.785458	0.999976	Lung
AACS	0	4	0	0	0	2.88791	0	0	0	0.184395	0.642531	0.344893	1	0.849526	0.886975	0.960619	1	1	1	1	1	0.712039	0.999975	Colon/Rectum
AACS	0	0	0	0	0	0	0	0	0	0.499825	0.822725	0.776784	1	0.836458	0.963355	0.989856	1	1	1	1	1	0.972994	0.999999	Kidney
AACS	0	0	0	0	0	0	0	0	0	0.575093	0.857859	0.841309	1	0.87673	0.973983	0.997037	1	1	1	1	1	0.986684	1	Head and neck
AACS	0	0	0	0	0	0	0	0	0	0.504554	0.820053	0.781456	1	0.823175	0.962933	0.989061	1	1	1	1	1	0.97416	0.999999	Ovary
AACS	1	0	0	0	0	0	0	0	0	0.583655	0.866474	0.849336	1	0.917137	0.983305	0.998917	1	1	1	1	1	0.988033	1	Biliary
AACS	0	0	0	0	0	0	0	0	0	0.6284	0.868227	0.877327	1	0.891988	0.975028	0.997893	1	1	1	1	1	0.992147	1	Liver
AACS	0	0	0	0	0	0	0	0	0	0.512434	0.838812	0.791638	1	0.841195	0.968135	0.992411	1	1	1	1	1	0.976605	0.999999	Other
AACS	0	0	0	0	0	0	0	0	0	0.476646	0.821955	0.757688	1	0.822879	0.963002	0.988083	1	1	1	1	1	0.967934	0.999999	Uterus
AACS	1	0	0	0	0	0	0	0	0	0.21484	0.696028	0.431823	1	0.764433	0.924665	0.948322	1	1	1	1	1	0.794442	0.999979	Urinary tract
AACS	0	0	0	0	0	0	0	0	0	0.769151	0.931637	0.954554	1	0.943103	0.988793	0.999504	1	1	1	1	1	0.998951	1	Stomach
AACS	0	0	0	0	0	0	0	0	0	0.469109	0.823534	0.754056	1	0.798345	0.955244	0.977586	1	1	1	1	1	0.966917	0.999997	Esophagus
AACS	0	1	0	0	0	4.60073	0	0	0	0.263976	0.819868	0.517565	1	0.819125	0.955533	0.985831	1	1	1	1	1	0.858444	0.999999	CUP
AACS	1	0	0	0	0	0	0	0	0	0.638814	0.878358	0.885774	1	0.922041	0.98333	0.999056	1	1	1	1	1	0.993213	1	Pancreas
AACS	0	0	0	0	0	0	0	0	0	0.83247	0.941715	0.975265	1	0.962291	0.991341	0.999758	1	1	1	1	1	0.999691	1	Mesothelioma
AACS	1	0	0	0	0	0	0	0	0	0.418097	0.782503	0.694305	1	0.802312	0.966719	0.984986	1	1	1	1	1	0.947618	0.999998	CNS
AADAC	3	24	0	0	1	2.95386	0	0	1.15137	0.00599393	0.206605	0.00427457	0.548271	0.507544	0.80663	0.453907	1	1	1	1	1	0.0165367	0.886925	All
AADAC	2	11	0	0	0	5.40686	0	0	0	0.00338485	0.492311	0.00705549	1	0.52635	0.907434	0.870218	1	1	1	1	1	0.042008	1	Skin
AADAC	0	0	0	0	0	0	0	0	0	0.509761	0.827069	0.787195	1	0.798602	0.953722	0.979253	1	1	1	1	1	0.975554	0.999998	Bone/Soft tissue
AADAC	0	4	0	0	0	2.95262	0	0	0	0.106837	0.584959	0.223673	1	0.822268	0.84921	0.94221	1	1	1	1	1	0.55864	0.99999	Breast
AADAC	0	2	0	0	0	4.223	0	0	0	0.123123	0.780324	0.290378	1	0.779202	0.933343	0.963071	1	1	1	1	1	0.649451	0.999995	Prostate
AADAC	0	0	0	0	0	0	0	0	0	0.596286	0.861444	0.855972	1	0.815379	0.963186	0.985897	1	1	1	1	1	0.989091	0.999998	NET
AADAC	0	4	0	0	1	5.21576	0	0	9.50147	0.0605857	0.671744	0.138412	0.0974122	0.803361	0.879437	0.932818	1	1	1	1	1	0.0715451	0.999976	Lung
AADAC	0	0	0	0	0	0	0	0	0	0.202052	0.698988	0.420104	1	0.849526	0.886975	0.960619	1	1	1	1	1	0.78444	0.999975	Colon/Rectum
AADAC	0	1	0	0	0	8.27354	0	0	0	0.11778	0.882584	0.290988	1	0.836458	0.963355	0.989856	1	1	1	1	1	0.650205	0.999999	Kidney
AADAC	0	0	0	0	0	0	0	0	0	0.660657	0.888073	0.899307	1	0.87673	0.973983	0.997037	1	1	1	1	1	0.994751	1	Head and neck
AADAC	1	0	0	0	0	0	0	0	0	0.479511	0.826332	0.761442	1	0.823175	0.962933	0.989061	1	1	1	1	1	0.968966	0.999999	Ovary
AADAC	0	0	0	0	0	0	0	0	0	0.756056	0.927156	0.949101	1	0.917137	0.983305	0.998917	1	1	1	1	1	0.998682	1	Biliary
AADAC	0	0	0	0	0	0	0	0	0	0.72253	0.914189	0.933471	1	0.891988	0.975028	0.997893	1	1	1	1	1	0.997736	1	Liver
AADAC	0	0	0	0	0	0	0	0	0	0.606	0.874051	0.865041	1	0.841195	0.968135	0.992411	1	1	1	1	1	0.990453	0.999999	Other
AADAC	0	0	0	0	0	0	0	0	0	0.603978	0.867973	0.862419	1	0.822879	0.963002	0.988083	1	1	1	1	1	0.990069	0.999999	Uterus
AADAC	0	1	0	0	0	2.06439	0	0	0	0.532371	0.744616	0.778026	1	0.764858	0.924665	0.948322	1	1	1	1	1	0.973307	0.999979	Urinary tract
AADAC	0	0	0	0	0	0	0	0	0	0.80468	0.944856	0.967675	1	0.943103	0.988793	0.999504	1	1	1	1	1	0.999472	1	Stomach
AADAC	0	0	0	0	0	0	0	0	0	0.482611	0.832578	0.767284	1	0.798345	0.955244	0.977586	1	1	1	1	1	0.970536	0.999997	Esophagus
AADAC	0	0	0	0	0	0	0	0	0	0.557682	0.842254	0.826863	1	0.819125	0.955533	0.985831	1	1	1	1	1	0.984063	0.999999	CUP
AADAC	0	0	0	0	0	0	0	0	0	0.74447	0.919406	0.943632	1	0.922041	0.98333	0.999056	1	1	1	1	1	0.998381	1	Pancreas
AADAC	0	0	0	0	0	0	0	0	0	0.877843	0.961368	0.987098	1	0.962291	0.991341	0.999758	1	1	1	1	1	0.999916	1	Mesothelioma
AADAC	0	1	0	0	0	5.83544	0	0	0	0.178906	0.851637	0.397636	1	0.802312	0.966719	0.984986	1	1	1	1	1	0.764343	0.999998	CNS
AADACL2	5	21	0	0	0	1.66222	0	0	0	0.187655	0.096946	0.0572169	1	0.890472	0.80663	0.888883	1	1	1	1	1	0.220909	1	All
AADACL2	2	6	0	0	0	2.30842	0	0	0	0.218735	0.424446	0.278307	1	0.833854	0.907434	0.94317	1	1	1	1	1	0.63427	1	Skin
AADACL2	0	1	0	0	0	3.97106	0	0	0	0.297758	0.810732	0.56093	1	0.798602	0.953722	0.979253	1	1	1	1	1	0.885237	0.999998	Bone/Soft tissue
AADACL2	2	6	0	0	0	3.11529	0	0	0	0.0424866	0.51551	0.0954092	1	0.822268	0.84921	0.94221	1	1	1	1	1	0.319581	0.99999	Breast
AADACL2	0	0	0	0	0	0	0	0	0	0.332348	0.731041	0.591823	1	0.779202	0.933343	0.963071	1	1	1	1	1	0.902262	0.999995	Prostate
AADACL2	0	0	0	0	0	0	0	0	0	0.593847	0.862345	0.854542	1	0.815379	0.963186	0.985897	1	1	1	1	1	0.988867	0.999998	NET
AADACL2	0	2	0	0	0	2.29033	0	0	0	0.436906	0.657442	0.63904	1	0.803361	0.879437	0.932818	1	1	1	1	1	0.925195	0.999976	Lung
AADACL2	0	1	0	0	0	0.90358	0	0	0	0.931645	0.607612	0.875814	1	0.988128	0.886975	0.960619	1	1	1	1	1	0.991948	0.999975	Colon/Rectum
AADACL2	0	0	0	0	0	0	0	0	0	0.620968	0.875376	0.874143	1	0.836458	0.963355	0.989856	1	1	1	1	1	0.991725	0.999999	Kidney
AADACL2	0	0	0	0	0	0	0	0	0	0.667796	0.886712	0.902931	1	0.87673	0.973983	0.997037	1	1	1	1	1	0.995128	1	Head and neck
AADACL2	0	0	0	0	0	0	0	0	0	0.528585	0.836322	0.803759	1	0.823175	0.962933	0.989061	1	1	1	1	1	0.979345	0.999999	Ovary
AADACL2	0	0	0	0	0	0	0	0	0	0.742304	0.909537	0.9416	1	0.917137	0.983305	0.998917	1	1	1	1	1	0.99826	1	Biliary
AADACL2	0	0	0	0	0	0	0	0	0	0.720773	0.911269	0.932315	1	0.891988	0.975028	0.997893	1	1	1	1	1	0.997656	1	Liver
AADACL2	0	0	0	0	0	0	0	0	0	0.603976	0.852985	0.859974	1	0.841195	0.968135	0.992411	1	1	1	1	1	0.989704	0.999999	Other
AADACL2	0	0	0	0	0	0	0	0	0	0.577634	0.843007	0.840193	1	0.822879	0.963002	0.988083	1	1	1	1	1	0.986491	0.999999	Uterus
AADACL2	0	0	0	0	0	0	0	0	0	0.320115	0.73427	0.577725	1	0.764433	0.924665	0.948322	1	1	1	1	1	0.894698	0.999979	Urinary tract
AADACL2	0	1	0	0	0	24.0535	0	0	0	0.0617573	0.925236	0.172856	1	0.943103	0.988793	0.999504	1	1	1	1	1	0.47627	1	Stomach
AADACL2	1	0	0	0	0	0	0	0	0	0.323663	0.742945	0.588301	1	0.798345	0.955244	0.977586	1	1	1	1	1	0.900404	0.999997	Esophagus
AADACL2	0	1	0	0	0	4.70826	0	0	0	0.257771	0.822658	0.509637	1	0.819125	0.955533	0.985831	1	1	1	1	1	0.853161	0.999999	CUP
AADACL2	0	1	0	0	0	16.8963	0	0	0	0.0734123	0.904482	0.198885	1	0.922041	0.98333	0.999056	1	1	1	1	1	0.52009	1	Pancreas
AADACL2	0	0	0	0	0	0	0	0	0	0.877257	0.959559	0.986874	1	0.962291	0.991341	0.999758	1	1	1	1	1	0.999914	1	Mesothelioma
AADACL2	0	2	0	0	0	10.8565	0	0	0	0.0178626	0.826245	0.0588325	1	0.802312	0.966719	0.984986	1	1	1	1	1	0.225509	0.999998	CNS
AADACL3	8	15	2	0	3	1.17531	2.07684	2.07684	4.14496	0.675301	0.380502	0.663097	0.0486848	0.981811	0.80663	0.903713	1	1	1	1	1	0.143117	1	All
AADACL3	3	5	0	0	0	1.84081	0	0	0	0.359568	0.507385	0.488404	1	0.833854	0.907434	0.94317	1	1	1	1	1	0.8384	1	Skin
AADACL3	0	1	0	0	0	4.25366	0	0	0	0.277453	0.847923	0.541717	1	0.798602	0.953722	0.979253	1	1	1	1	1	0.873796	0.999998	Bone/Soft tissue
AADACL3	0	1	0	0	0	0.904323	0	0	0	0.92419	0.654536	0.901752	1	0.987958	0.849209	0.94221	1	1	1	1	1	0.995007	0.99999	Breast
AADACL3	0	2	0	0	1	4.51585	0	0	9.74869	0.108953	0.825963	0.268569	0.0952697	0.779202	0.933343	0.963071	1	1	1	1	1	0.119379	0.999995	Prostate
AADACL3	0	0	0	0	0	0	0	0	0	0.609302	0.888359	0.868983	1	0.815379	0.963186	0.985897	1	1	1	1	1	0.991016	0.999998	NET
AADACL3	1	3	0	0	0	2.46728	0	0	0	0.29105	0.639618	0.486759	1	0.803361	0.879437	0.932818	1	1	1	1	1	0.837219	0.999976	Lung
AADACL3	2	0	0	0	0	0	0	0	0	0.0732342	0.657534	0.187687	1	0.849526	0.886975	0.960619	1	1	1	1	1	0.501683	0.999975	Colon/Rectum
AADACL3	0	0	0	0	0	0	0	0	0	0.63956	0.901574	0.889333	1	0.836458	0.963355	0.989856	1	1	1	1	1	0.993637	0.999999	Kidney
AADACL3	0	0	0	0	0	0	0	0	0	0.678615	0.908661	0.911791	1	0.87673	0.973983	0.997037	1	1	1	1	1	0.99599	1	Head and neck
AADACL3	1	0	1	0	0	0	65.0828	65.0828	0	0.515538	0.0131484	0.0354338	1	0.823175	0.962933	0.989061	1	1	1	1	1	0.153786	0.999999	Ovary
AADACL3	0	0	0	0	0	0	0	0	0	0.753371	0.938699	0.949162	1	0.917137	0.983305	0.998917	1	1	1	1	1	0.998685	1	Biliary
AADACL3	0	0	0	0	1	0	0	0	85.356	0.734958	0.927555	0.940413	0.0114037	0.891988	0.975028	0.997893	1	1	1	1	1	0.0593609	1	Liver
AADACL3	0	0	0	0	0	0	0	0	0	0.621063	0.903435	0.87878	1	0.841195	0.968135	0.992411	1	1	1	1	1	0.992337	0.999999	Other
AADACL3	0	0	0	0	0	0	0	0	0	0.622597	0.894636	0.878356	1	0.822879	0.963002	0.988083	1	1	1	1	1	0.992282	0.999999	Uterus
AADACL3	1	1	1	0	1	2.21274	25.444	25.444	29.0854	0.496192	0.0347141	0.0893894	0.0330245	0.764433	0.924665	0.948322	1	1	1	1	1	0.0201484	0.999979	Urinary tract
AADACL3	0	0	0	0	0	0	0	0	0	0.813746	0.954639	0.971122	1	0.943103	0.988793	0.999504	1	1	1	1	1	0.999579	1	Stomach
AADACL3	0	0	0	0	0	0	0	0	0	0.516007	0.864656	0.799922	1	0.798345	0.955244	0.977586	1	1	1	1	1	0.978498	0.999997	Esophagus
AADACL3	0	0	0	0	0	0	0	0	0	0.554304	0.863634	0.828281	1	0.819125	0.955533	0.985831	1	1	1	1	1	0.984332	0.999999	CUP
AADACL3	0	0	0	0	0	0	0	0	0	0.786127	0.94437	0.961582	1	0.922041	0.98333	0.999056	1	1	1	1	1	0.999252	1	Pancreas
AADACL3	0	0	0	0	0	0	0	0	0	0.882205	0.968107	0.988292	1	0.962291	0.991341	0.999758	1	1	1	1	1	0.999931	1	Mesothelioma
AADACL3	0	2	0	0	0	10.2278	0	0	0	0.0201652	0.880041	0.0663962	1	0.802312	0.966719	0.984986	1	1	1	1	1	0.24647	0.999998	CNS
AADACL4	13	19	2	0	2	1.01459	1.58772	1.58772	2.51202	0.965347	0.560381	0.841544	0.194547	0.998348	0.81839	0.937542	1	1	1	1	1	0.459987	1	All
AADACL4	5	3	1	0	0	0.794411	3.38053	3.38053	0	0.741393	0.329098	0.549082	1	0.900424	0.907434	0.94317	1	1	1	1	1	0.878261	1	Skin
AADACL4	1	1	0	0	0	3.07573	0	0	0	0.374387	0.825134	0.655031	1	0.798602	0.953722	0.979253	1	1	1	1	1	0.932157	0.999998	Bone/Soft tissue
AADACL4	0	2	0	0	0	1.52907	0	0	0	0.611677	0.674028	0.798593	1	0.910448	0.849209	0.94221	1	1	1	1	1	0.9782	0.99999	Breast
AADACL4	0	2	0	0	0	3.52682	0	0	0	0.169696	0.800682	0.374713	1	0.779202	0.933343	0.963071	1	1	1	1	1	0.742529	0.999995	Prostate
AADACL4	0	0	0	0	0	0	0	0	0	0.5765	0.875254	0.845135	1	0.815379	0.963186	0.985897	1	1	1	1	1	0.987337	0.999998	NET
AADACL4	0	2	0	0	2	2.58222	0	0	20.001	0.37437	0.725523	0.613095	0.00664269	0.803361	0.879437	0.932818	1	1	1	1	1	0.026486	0.999976	Lung
AADACL4	2	3	0	0	0	1.39676	0	0	0	0.659425	0.638648	0.800735	1	0.915155	0.886975	0.960619	1	1	1	1	1	0.978679	0.999975	Colon/Rectum
AADACL4	0	1	0	0	0	7.52731	0	0	0	0.130875	0.895538	0.316676	1	0.836458	0.963355	0.989856	1	1	1	1	1	0.680814	0.999999	Kidney
AADACL4	0	0	0	0	0	0	0	0	0	0.680935	0.917016	0.914023	1	0.87673	0.973983	0.997037	1	1	1	1	1	0.996193	1	Head and neck
AADACL4	0	1	0	0	0	5.66531	0	0	0	0.203883	0.877191	0.439383	1	0.823175	0.962933	0.989061	1	1	1	1	1	0.800725	0.999999	Ovary
AADACL4	0	0	0	0	0	0	0	0	0	0.730924	0.934301	0.939567	1	0.917137	0.983305	0.998917	1	1	1	1	1	0.998136	1	Biliary
AADACL4	0	0	0	0	0	0	0	0	0	0.710288	0.921782	0.928844	1	0.891988	0.975028	0.997893	1	1	1	1	1	0.997406	1	Liver
AADACL4	0	0	0	0	0	0	0	0	0	0.582716	0.893527	0.852655	1	0.841195	0.968135	0.992411	1	1	1	1	1	0.988568	0.999999	Other
AADACL4	1	0	0	0	0	0	0	0	0	0.541799	0.879044	0.820887	1	0.822879	0.963002	0.988083	1	1	1	1	1	0.982905	0.999999	Uterus
AADACL4	2	1	1	0	0	1.75911	26.3743	26.3743	0	0.616975	0.0331814	0.0943662	1	0.775903	0.924665	0.948322	1	1	1	1	1	0.317125	0.999979	Urinary tract
AADACL4	1	0	0	0	0	0	0	0	0	0.687911	0.925029	0.918609	1	0.943103	0.988793	0.999504	1	1	1	1	1	0.996594	1	Stomach
AADACL4	0	0	0	0	0	0	0	0	0	0.492725	0.86674	0.781151	1	0.798345	0.955244	0.977586	1	1	1	1	1	0.974085	0.999997	Esophagus
AADACL4	1	2	0	0	0	6.37446	0	0	0	0.0687155	0.830889	0.184368	1	0.819125	0.955533	0.985831	1	1	1	1	1	0.496101	0.999999	CUP
AADACL4	0	0	0	0	0	0	0	0	0	0.759644	0.937848	0.951489	1	0.922041	0.98333	0.999056	1	1	1	1	1	0.998804	1	Pancreas
AADACL4	0	0	0	0	0	0	0	0	0	0.871141	0.966303	0.98605	1	0.962291	0.991341	0.999758	1	1	1	1	1	0.999902	1	Mesothelioma
AADACL4	0	1	0	0	0	4.47192	0	0	0	0.238926	0.861694	0.491764	1	0.802312	0.966719	0.984986	1	1	1	1	1	0.840797	0.999998	CNS
AADAT	0	7	0	1	2	1.51074	1.81489	1.81489	2.10618	0.501215	0.615739	0.756655	0.246225	0.968515	0.83116	0.916036	1	1	1	1	1	0.49937	1	All
AADAT	0	1	0	0	0	1.50959	0	0	0	0.768736	0.709631	0.880613	1	0.912683	0.907434	0.94317	1	1	1	1	1	0.992572	1	Skin
AADAT	0	1	0	0	0	5.18346	0	0	0	0.225738	0.818439	0.464141	1	0.798602	0.953722	0.979253	1	1	1	1	1	0.8204	0.999998	Bone/Soft tissue
AADAT	0	2	0	0	0	1.5392	0	0	0	0.606387	0.593805	0.750225	1	0.908888	0.849209	0.94221	1	1	1	1	1	0.965826	0.99999	Breast
AADAT	0	1	0	0	1	2.37193	0	0	8.29228	0.470684	0.757588	0.731916	0.110605	0.779202	0.933343	0.963071	1	1	1	1	1	0.284461	0.999995	Prostate
AADAT	0	0	0	0	0	0	0	0	0	0.575139	0.825946	0.834265	1	0.815379	0.963186	0.985897	1	1	1	1	1	0.985437	0.999998	NET
AADAT	0	0	0	0	0	0	0	0	0	0.298758	0.658703	0.543666	1	0.803361	0.879437	0.932818	1	1	1	1	1	0.874987	0.999976	Lung
AADAT	0	1	0	1	0	1.11269	10.7115	10.7115	0	0.929038	0.10461	0.263568	1	0.987656	0.886975	0.960619	1	1	1	1	1	0.615021	0.999975	Colon/Rectum
AADAT	0	0	0	0	0	0	0	0	0	0.609634	0.857525	0.863803	1	0.836458	0.963355	0.989856	1	1	1	1	1	0.990273	0.999999	Kidney
AADAT	0	0	0	0	0	0	0	0	0	0.684424	0.887311	0.911635	1	0.87673	0.973983	0.997037	1	1	1	1	1	0.995976	1	Head and neck
AADAT	0	0	0	0	0	0	0	0	0	0.570023	0.835539	0.833867	1	0.823175	0.962933	0.989061	1	1	1	1	1	0.985365	0.999999	Ovary
AADAT	0	0	0	0	0	0	0	0	0	0.768626	0.921675	0.953229	1	0.917137	0.983305	0.998917	1	1	1	1	1	0.998889	1	Biliary
AADAT	0	0	0	0	0	0	0	0	0	0.714029	0.897345	0.927314	1	0.891988	0.975028	0.997893	1	1	1	1	1	0.997292	1	Liver
AADAT	0	0	0	0	0	0	0	0	0	0.61559	0.859687	0.868519	1	0.841195	0.968135	0.992411	1	1	1	1	1	0.99095	0.999999	Other
AADAT	0	0	0	0	1	0	0	0	18.3494	0.589687	0.850256	0.84977	0.052685	0.822879	0.963002	0.988083	1	1	1	1	1	0.183836	0.999999	Uterus
AADAT	0	0	0	0	0	0	0	0	0	0.325566	0.739822	0.585448	1	0.764433	0.924665	0.948322	1	1	1	1	1	0.898884	0.999979	Urinary tract
AADAT	0	0	0	0	0	0	0	0	0	0.807873	0.93631	0.967909	1	0.943103	0.988793	0.999504	1	1	1	1	1	0.999479	1	Stomach
AADAT	0	0	0	0	0	0	0	0	0	0.518359	0.828673	0.795755	1	0.798345	0.955244	0.977586	1	1	1	1	1	0.977556	0.999997	Esophagus
AADAT	0	0	0	0	0	0	0	0	0	0.565582	0.828793	0.829706	1	0.819125	0.955533	0.985831	1	1	1	1	1	0.984599	0.999999	CUP
AADAT	0	0	0	0	0	0	0	0	0	0.757478	0.91329	0.948021	1	0.922041	0.98333	0.999056	1	1	1	1	1	0.998625	1	Pancreas
AADAT	0	1	0	0	0	78.3224	0	0	0	0.00938948	0.954112	0.0342093	1	0.962291	0.991341	0.999758	1	1	1	1	1	0.149675	1	Mesothelioma
AADAT	0	0	0	0	0	0	0	0	0	0.578037	0.834789	0.838505	1	0.802312	0.966719	0.984986	1	1	1	1	1	0.986195	0.999998	CNS
AAED1	0	2	0	0	0	0.718639	0	0	0	0.69699	0.490865	0.74936	1	0.984115	0.80663	0.915136	1	1	1	1	1	0.965577	1	All
AAED1	0	0	0	0	0	0	0	0	0	0.460536	0.82895	0.747958	1	0.833854	0.907434	0.94317	1	1	1	1	1	0.965171	1	Skin
AAED1	0	0	0	0	0	0	0	0	0	0.671878	0.896432	0.906741	1	0.798602	0.953722	0.979253	1	1	1	1	1	0.99551	0.999998	Bone/Soft tissue
AAED1	0	1	0	0	0	1.30553	0	0	0	0.809561	0.675959	0.887699	1	0.962023	0.849209	0.94221	1	1	1	1	1	0.993444	0.99999	Breast
AAED1	0	0	0	0	0	0	0	0	0	0.419022	0.834644	0.706683	1	0.779202	0.933343	0.963071	1	1	1	1	1	0.952024	0.999995	Prostate
AAED1	0	0	0	0	0	0	0	0	0	0.661133	0.884945	0.898948	1	0.815379	0.963186	0.985897	1	1	1	1	1	0.994713	0.999998	NET
AAED1	0	0	0	0	0	0	0	0	0	0.447799	0.783752	0.726543	1	0.803361	0.879437	0.932818	1	1	1	1	1	0.958643	0.999976	Lung
AAED1	0	1	0	0	0	1.66763	0	0	0	0.67928	0.789514	0.881694	1	0.922745	0.886975	0.960619	1	1	1	1	1	0.992708	0.999975	Colon/Rectum
AAED1	0	0	0	0	0	0	0	0	0	0.685297	0.900506	0.914014	1	0.836458	0.963355	0.989856	1	1	1	1	1	0.996192	0.999999	Kidney
AAED1	0	0	0	0	0	0	0	0	0	0.753432	0.920195	0.947131	1	0.87673	0.973983	0.997037	1	1	1	1	1	0.998577	1	Head and neck
AAED1	0	0	0	0	0	0	0	0	0	0.703659	0.905326	0.923817	1	0.823175	0.962933	0.989061	1	1	1	1	1	0.997021	0.999999	Ovary
AAED1	0	0	0	0	0	0	0	0	0	0.812794	0.948955	0.970411	1	0.917137	0.983305	0.998917	1	1	1	1	1	0.999558	1	Biliary
AAED1	0	0	0	0	0	0	0	0	0	0.771103	0.930063	0.954878	1	0.891988	0.975028	0.997893	1	1	1	1	1	0.998966	1	Liver
AAED1	0	0	0	0	0	0	0	0	0	0.679306	0.910877	0.912541	1	0.841195	0.968135	0.992411	1	1	1	1	1	0.996059	0.999999	Other
AAED1	0	0	0	0	0	0	0	0	0	0.651158	0.89033	0.894439	1	0.822879	0.963002	0.988083	1	1	1	1	1	0.994221	0.999999	Uterus
AAED1	0	0	0	0	0	0	0	0	0	0.471953	0.812989	0.751369	1	0.764433	0.924665	0.948322	1	1	1	1	1	0.966154	0.999979	Urinary tract
AAED1	0	0	0	0	0	0	0	0	0	0.865908	0.964134	0.98487	1	0.943103	0.988793	0.999504	1	1	1	1	1	0.999885	1	Stomach
AAED1	0	0	0	0	0	0	0	0	0	0.644941	0.893418	0.891879	1	0.798345	0.955244	0.977586	1	1	1	1	1	0.993932	0.999997	Esophagus
AAED1	0	0	0	0	0	0	0	0	0	0.684111	0.898521	0.913397	1	0.819125	0.955533	0.985831	1	1	1	1	1	0.996137	0.999999	CUP
AAED1	0	0	0	0	0	0	0	0	0	0.82862	0.952211	0.975123	1	0.922041	0.98333	0.999056	1	1	1	1	1	0.999688	1	Pancreas
AAED1	0	0	0	0	0	0	0	0	0	0.89729	0.968692	0.990939	1	0.962291	0.991341	0.999758	1	1	1	1	1	0.999959	1	Mesothelioma
AAED1	0	0	0	0	0	0	0	0	0	0.616801	0.896335	0.874957	1	0.802312	0.966719	0.984986	1	1	1	1	1	0.991834	0.999998	CNS
AAGAB	3	11	0	0	0	1.71466	0	0	0	0.256491	0.172079	0.144897	1	0.916712	0.80663	0.896683	1	1	1	1	1	0.4248	1	All
AAGAB	0	1	0	0	0	2.02249	0	0	0	0.617895	0.726144	0.813509	1	0.852231	0.907434	0.94317	1	1	1	1	1	0.981416	1	Skin
AAGAB	0	0	0	0	0	0	0	0	0	0.615597	0.83904	0.86439	1	0.798602	0.953722	0.979253	1	1	1	1	1	0.990359	0.999998	Bone/Soft tissue
AAGAB	0	4	0	0	0	3.63111	0	0	0	0.0586249	0.556135	0.13207	1	0.822268	0.84921	0.94221	1	1	1	1	1	0.399436	0.99999	Breast
AAGAB	0	1	0	0	0	3.44886	0	0	0	0.322383	0.760394	0.581963	1	0.779202	0.933343	0.963071	1	1	1	1	1	0.897008	0.999995	Prostate
AAGAB	0	0	0	0	0	0	0	0	0	0.626081	0.839047	0.869968	1	0.815379	0.963186	0.985897	1	1	1	1	1	0.991154	0.999998	NET
AAGAB	0	0	0	0	0	0	0	0	0	0.380819	0.695542	0.641363	1	0.803361	0.879437	0.932818	1	1	1	1	1	0.926231	0.999976	Lung
AAGAB	0	0	0	0	0	0	0	0	0	0.294537	0.665177	0.535702	1	0.849526	0.886975	0.960619	1	1	1	1	1	0.870075	0.999975	Colon/Rectum
AAGAB	0	0	0	0	0	0	0	0	0	0.663399	0.867574	0.897111	1	0.836458	0.963355	0.989856	1	1	1	1	1	0.994515	0.999999	Kidney
AAGAB	0	0	0	0	0	0	0	0	0	0.722708	0.887651	0.929744	1	0.87673	0.973983	0.997037	1	1	1	1	1	0.997472	1	Head and neck
AAGAB	0	0	0	0	0	0	0	0	0	0.642193	0.855859	0.883535	1	0.823175	0.962933	0.989061	1	1	1	1	1	0.992938	0.999999	Ovary
AAGAB	0	0	0	0	0	0	0	0	0	0.80693	0.922936	0.96618	1	0.917137	0.983305	0.998917	1	1	1	1	1	0.999421	1	Biliary
AAGAB	0	1	0	0	0	20.3967	0	0	0	0.04224	0.905524	0.126205	1	0.891988	0.975028	0.997893	1	1	1	1	1	0.38743	1	Liver
AAGAB	0	0	0	0	0	0	0	0	0	0.69357	0.871148	0.913562	1	0.841195	0.968135	0.992411	1	1	1	1	1	0.996152	0.999999	Other
AAGAB	0	1	0	0	0	8.4123	0	0	0	0.123696	0.841862	0.298835	1	0.822879	0.963002	0.988083	1	1	1	1	1	0.659787	0.999999	Uterus
AAGAB	0	2	0	0	0	5.49978	0	0	0	0.0707658	0.731531	0.182291	1	0.764433	0.924665	0.948322	1	1	1	1	1	0.492578	0.999979	Urinary tract
AAGAB	0	0	0	0	0	0	0	0	0	0.850458	0.943331	0.979972	1	0.943103	0.988793	0.999504	1	1	1	1	1	0.999798	1	Stomach
AAGAB	1	1	0	0	0	3.74695	0	0	0	0.321859	0.787067	0.584048	1	0.798345	0.955244	0.977586	1	1	1	1	1	0.898133	0.999997	Esophagus
AAGAB	0	0	0	0	0	0	0	0	0	0.643382	0.849158	0.883061	1	0.819125	0.955533	0.985831	1	1	1	1	1	0.992879	0.999999	CUP
AAGAB	1	0	0	0	0	0	0	0	0	0.75006	0.895067	0.942479	1	0.922041	0.98333	0.999056	1	1	1	1	1	0.998313	1	Pancreas
AAGAB	0	0	0	0	0	0	0	0	0	0.891361	0.957108	0.989284	1	0.962291	0.991341	0.999758	1	1	1	1	1	0.999942	1	Mesothelioma
AAGAB	1	0	0	0	0	0	0	0	0	0.609869	0.823394	0.856584	1	0.802312	0.966719	0.984986	1	1	1	1	1	0.989186	0.999998	CNS
AAK1	11	24	1	0	5	1.01809	0.324969	0.324969	2.39094	0.956444	0.197711	0.39695	0.0951644	0.997459	0.80663	0.896683	1	1	1	1	1	0.161532	1	All
AAK1	2	7	1	0	0	2.3377	2.49974	2.49974	0	0.195866	0.464902	0.404755	1	0.833854	0.907434	0.94317	1	1	1	1	1	0.770845	1	Skin
AAK1	1	1	0	0	0	1.75548	0	0	0	0.637204	0.702108	0.82539	1	0.798602	0.953722	0.979253	1	1	1	1	1	0.983782	0.999998	Bone/Soft tissue
AAK1	5	2	0	0	1	0.430669	0	0	3.13652	0.225227	0.246442	0.271428	0.261129	0.822268	0.84921	0.94221	1	1	1	1	1	0.258477	0.99999	Breast
AAK1	1	0	0	0	0	0	0	0	0	0.143794	0.6004	0.305288	1	0.779202	0.933343	0.963071	1	1	1	1	1	0.667512	0.999995	Prostate
AAK1	0	0	0	0	0	0	0	0	0	0.386433	0.75741	0.655396	1	0.815379	0.963186	0.985897	1	1	1	1	1	0.932311	0.999998	NET
AAK1	2	4	0	0	0	1.41219	0	0	0	0.635562	0.390785	0.572452	1	0.838757	0.879437	0.932818	1	1	1	1	1	0.891781	0.999976	Lung
AAK1	0	4	0	0	3	2.22711	0	0	4.54788	0.316735	0.536317	0.450348	0.0459598	0.849526	0.886975	0.960619	1	1	1	1	1	0.100959	0.999975	Colon/Rectum
AAK1	0	0	0	0	0	0	0	0	0	0.442119	0.78995	0.718509	1	0.836458	0.963355	0.989856	1	1	1	1	1	0.956032	0.999999	Kidney
AAK1	0	0	0	0	0	0	0	0	0	0.528755	0.816891	0.798963	1	0.87673	0.973983	0.997037	1	1	1	1	1	0.978283	1	Head and neck
AAK1	0	0	0	0	1	0	0	0	20.1253	0.385566	0.757801	0.658291	0.0464919	0.823175	0.962933	0.989061	1	1	1	1	1	0.137313	0.999999	Ovary
AAK1	0	1	0	0	0	9.77525	0	0	0	0.139907	0.873877	0.328796	1	0.917137	0.983305	0.998917	1	1	1	1	1	0.694522	1	Biliary
AAK1	0	0	0	0	0	0	0	0	0	0.578047	0.850888	0.841676	1	0.891988	0.975028	0.997893	1	1	1	1	1	0.986747	1	Liver
AAK1	0	1	0	0	0	3.62823	0	0	0	0.326114	0.795628	0.592197	1	0.841195	0.968135	0.992411	1	1	1	1	1	0.902459	0.999999	Other
AAK1	0	2	0	0	0	5.55818	0	0	0	0.0749144	0.745482	0.191488	1	0.822879	0.963002	0.988083	1	1	1	1	1	0.508004	0.999999	Uterus
AAK1	0	2	0	0	0	1.99552	0	0	0	0.413676	0.588369	0.609049	1	0.764433	0.924665	0.948322	1	1	1	1	1	0.91105	0.999979	Urinary tract
AAK1	0	0	0	0	0	0	0	0	0	0.731915	0.906903	0.937133	1	0.943103	0.988793	0.999504	1	1	1	1	1	0.997981	1	Stomach
AAK1	0	0	0	0	0	0	0	0	0	0.375364	0.748948	0.65008	1	0.798345	0.955244	0.977586	1	1	1	1	1	0.930044	0.999997	Esophagus
AAK1	0	0	0	0	0	0	0	0	0	0.406641	0.756383	0.680317	1	0.819125	0.955533	0.985831	1	1	1	1	1	0.942373	0.999999	CUP
AAK1	0	0	0	0	0	0	0	0	0	0.649938	0.868377	0.890821	1	0.922041	0.98333	0.999056	1	1	1	1	1	0.99381	1	Pancreas
AAK1	0	0	0	0	0	0	0	0	0	0.806801	0.93201	0.967013	1	0.962291	0.991341	0.999758	1	1	1	1	1	0.99945	1	Mesothelioma
AAK1	0	0	0	0	0	0	0	0	0	0.355932	0.745329	0.62082	1	0.802312	0.966719	0.984986	1	1	1	1	1	0.916774	0.999998	CNS
AAMDC	0	1	0	0	1	0.551154	0	0	4.04898	0.572032	0.491975	0.694229	0.213755	0.972432	0.80663	0.906824	1	1	1	1	1	0.431515	1	All
AAMDC	0	0	0	0	0	0	0	0	0	0.516603	0.810929	0.791462	1	0.835456	0.907434	0.94317	1	1	1	1	1	0.976564	1	Skin
AAMDC	0	0	0	0	0	0	0	0	0	0.742947	0.902625	0.940718	1	0.804113	0.953722	0.979253	1	1	1	1	1	0.998207	0.999998	Bone/Soft tissue
AAMDC	0	1	0	0	0	2.51176	0	0	0	0.442497	0.743355	0.702618	1	0.856607	0.849209	0.94221	1	1	1	1	1	0.950601	0.99999	Breast
AAMDC	0	0	0	0	0	0	0	0	0	0.621013	0.853676	0.870323	1	0.791469	0.933343	0.963071	1	1	1	1	1	0.991203	0.999995	Prostate
AAMDC	0	0	0	0	0	0	0	0	0	0.753311	0.903298	0.944821	1	0.815379	0.963186	0.985897	1	1	1	1	1	0.998449	0.999998	NET
AAMDC	0	0	0	0	1	0	0	0	43.6714	0.53954	0.810231	0.807537	0.022507	0.81302	0.879437	0.932818	1	1	1	1	1	0.0910159	0.999976	Lung
AAMDC	0	0	0	0	0	0	0	0	0	0.472224	0.792343	0.748618	1	0.858767	0.886975	0.960619	1	1	1	1	1	0.965363	0.999975	Colon/Rectum
AAMDC	0	0	0	0	0	0	0	0	0	0.786404	0.922326	0.959383	1	0.836458	0.963355	0.989856	1	1	1	1	1	0.999164	0.999999	Kidney
AAMDC	0	0	0	0	0	0	0	0	0	0.813872	0.930914	0.969032	1	0.87673	0.973983	0.997037	1	1	1	1	1	0.999516	1	Head and neck
AAMDC	0	0	0	0	0	0	0	0	0	0.775435	0.916868	0.954984	1	0.825838	0.962933	0.989061	1	1	1	1	1	0.998971	0.999999	Ovary
AAMDC	0	0	0	0	0	0	0	0	0	0.866787	0.951113	0.984204	1	0.917137	0.983305	0.998917	1	1	1	1	1	0.999875	1	Biliary
AAMDC	0	0	0	0	0	0	0	0	0	0.845656	0.943073	0.978733	1	0.891988	0.975028	0.997893	1	1	1	1	1	0.999772	1	Liver
AAMDC	0	0	0	0	0	0	0	0	0	0.796366	0.923427	0.96285	1	0.843433	0.968135	0.992411	1	1	1	1	1	0.999301	0.999999	Other
AAMDC	0	0	0	0	0	0	0	0	0	0.767382	0.911355	0.951326	1	0.824654	0.963002	0.988083	1	1	1	1	1	0.998796	0.999999	Uterus
AAMDC	0	0	0	0	0	0	0	0	0	0.611228	0.848411	0.863128	1	0.773862	0.924665	0.948322	1	1	1	1	1	0.990174	0.999979	Urinary tract
AAMDC	0	0	0	0	0	0	0	0	0	0.899126	0.96505	0.991057	1	0.943103	0.988793	0.999504	1	1	1	1	1	0.99996	1	Stomach
AAMDC	0	0	0	0	0	0	0	0	0	0.735026	0.908501	0.938393	1	0.80238	0.955244	0.977586	1	1	1	1	1	0.998062	0.999997	Esophagus
AAMDC	0	0	0	0	0	0	0	0	0	0.77153	0.914388	0.953303	1	0.821603	0.955533	0.985831	1	1	1	1	1	0.998892	0.999999	CUP
AAMDC	0	0	0	0	0	0	0	0	0	0.884412	0.955184	0.98794	1	0.922041	0.98333	0.999056	1	1	1	1	1	0.999927	1	Pancreas
AAMDC	0	0	0	0	0	0	0	0	0	0.93247	0.973676	0.995874	1	0.962291	0.991341	0.999758	1	1	1	1	1	0.999992	1	Mesothelioma
AAMDC	0	0	0	0	0	0	0	0	0	0.752688	0.898842	0.943948	1	0.808804	0.966719	0.984986	1	1	1	1	1	0.998399	0.999998	CNS
AAMP	3	6	1	0	2	0.892621	1.39094	1.39094	2.11069	0.837561	0.766951	0.92092	0.245545	0.988985	0.898108	0.967372	1	1	1	1	1	0.562301	1	All
AAMP	0	2	0	0	0	4.03067	0	0	0	0.230177	0.737381	0.435516	1	0.833854	0.907434	0.94317	1	1	1	1	1	0.797527	1	Skin
AAMP	0	0	0	0	0	0	0	0	0	0.531091	0.824262	0.80327	1	0.798602	0.953722	0.979253	1	1	1	1	1	0.979238	0.999998	Bone/Soft tissue
AAMP	0	1	0	0	1	0.789953	0	0	6.81243	0.820538	0.597753	0.851633	0.133445	0.964971	0.84921	0.94221	1	1	1	1	1	0.360788	0.99999	Breast
AAMP	0	0	0	0	1	0	0	0	8.19546	0.350017	0.77984	0.623098	0.111801	0.779202	0.933343	0.963071	1	1	1	1	1	0.255251	0.999995	Prostate
AAMP	0	0	0	0	0	0	0	0	0	0.536639	0.825867	0.806512	1	0.815379	0.963186	0.985897	1	1	1	1	1	0.979942	0.999998	NET
AAMP	0	0	1	0	0	0	13.1624	13.1624	0	0.320338	0.0907626	0.109779	1	0.803361	0.879437	0.932818	1	1	1	1	1	0.352313	0.999976	Lung
AAMP	0	0	0	0	0	0	0	0	0	0.232439	0.716565	0.466693	1	0.849526	0.886975	0.960619	1	1	1	1	1	0.822352	0.999975	Colon/Rectum
AAMP	0	0	0	0	0	0	0	0	0	0.596634	0.862539	0.85643	1	0.836458	0.963355	0.989856	1	1	1	1	1	0.989162	0.999999	Kidney
AAMP	0	0	0	0	0	0	0	0	0	0.673642	0.89207	0.906854	1	0.87673	0.973983	0.997037	1	1	1	1	1	0.995521	1	Head and neck
AAMP	0	0	0	0	0	0	0	0	0	0.54884	0.843943	0.820462	1	0.823175	0.962933	0.989061	1	1	1	1	1	0.982821	0.999999	Ovary
AAMP	0	0	0	0	0	0	0	0	0	0.772473	0.929364	0.955452	1	0.917137	0.983305	0.998917	1	1	1	1	1	0.998993	1	Biliary
AAMP	0	0	0	0	0	0	0	0	0	0.701458	0.896353	0.921307	1	0.891988	0.975028	0.997893	1	1	1	1	1	0.996819	1	Liver
AAMP	0	0	0	0	0	0	0	0	0	0.596239	0.871261	0.858287	1	0.841195	0.968135	0.992411	1	1	1	1	1	0.989448	0.999999	Other
AAMP	1	0	0	0	0	0	0	0	0	0.546094	0.847077	0.818504	1	0.822879	0.963002	0.988083	1	1	1	1	1	0.982432	0.999999	Uterus
AAMP	0	3	0	0	0	6.1156	0	0	0	0.0224324	0.744751	0.0690072	1	0.764433	0.924665	0.948322	1	1	1	1	1	0.253501	0.999979	Urinary tract
AAMP	0	0	0	0	0	0	0	0	0	0.820411	0.945911	0.972408	1	0.943103	0.988793	0.999504	1	1	1	1	1	0.999616	1	Stomach
AAMP	2	0	0	0	0	0	0	0	0	0.334482	0.76182	0.603145	1	0.798345	0.955244	0.977586	1	1	1	1	1	0.908094	0.999997	Esophagus
AAMP	0	0	0	0	0	0	0	0	0	0.626438	0.865383	0.876304	1	0.819125	0.955533	0.985831	1	1	1	1	1	0.992013	0.999999	CUP
AAMP	0	0	0	0	0	0	0	0	0	0.76556	0.923648	0.95229	1	0.922041	0.98333	0.999056	1	1	1	1	1	0.998843	1	Pancreas
AAMP	0	0	0	0	0	0	0	0	0	0.86521	0.953901	0.984051	1	0.962291	0.991341	0.999758	1	1	1	1	1	0.999872	1	Mesothelioma
AAMP	0	0	0	0	0	0	0	0	0	0.525169	0.835146	0.800035	1	0.802312	0.966719	0.984986	1	1	1	1	1	0.978523	0.999998	CNS
AANAT	3	7	0	0	0	1.244	0	0	0	0.682394	0.421309	0.64045	1	0.983287	0.80663	0.903501	1	1	1	1	1	0.925824	1	All
AANAT	3	1	0	0	0	0.607887	0	0	0	0.639988	0.649791	0.817792	1	0.859007	0.907434	0.94317	1	1	1	1	1	0.982289	1	Skin
AANAT	0	0	0	0	0	0	0	0	0	0.620908	0.89455	0.877492	1	0.798602	0.953722	0.979253	1	1	1	1	1	0.992169	0.999998	Bone/Soft tissue
AANAT	0	3	0	0	0	3.4481	0	0	0	0.10491	0.741112	0.250517	1	0.822268	0.84921	0.94221	1	1	1	1	1	0.59729	0.99999	Breast
AANAT	0	0	0	0	0	0	0	0	0	0.387431	0.855964	0.677745	1	0.779202	0.933343	0.963071	1	1	1	1	1	0.941377	0.999995	Prostate
AANAT	0	0	0	0	0	0	0	0	0	0.633157	0.890774	0.883985	1	0.815379	0.963186	0.985897	1	1	1	1	1	0.992994	0.999998	NET
AANAT	0	1	0	0	0	2.43262	0	0	0	0.507605	0.789856	0.766621	1	0.806891	0.879437	0.932818	1	1	1	1	1	0.97036	0.999976	Lung
AANAT	0	0	0	0	0	0	0	0	0	0.235013	0.804504	0.482871	1	0.849526	0.886975	0.960619	1	1	1	1	1	0.834404	0.999975	Colon/Rectum
AANAT	0	0	0	0	0	0	0	0	0	0.664258	0.911507	0.904516	1	0.836458	0.963355	0.989856	1	1	1	1	1	0.995289	0.999999	Kidney
AANAT	0	0	0	0	0	0	0	0	0	0.680443	0.920597	0.914186	1	0.87673	0.973983	0.997037	1	1	1	1	1	0.996208	1	Head and neck
AANAT	0	0	0	0	0	0	0	0	0	0.702459	0.921347	0.925229	1	0.823175	0.962933	0.989061	1	1	1	1	1	0.997132	0.999999	Ovary
AANAT	0	0	0	0	0	0	0	0	0	0.768561	0.948871	0.955746	1	0.917137	0.983305	0.998917	1	1	1	1	1	0.999006	1	Biliary
AANAT	0	0	0	0	0	0	0	0	0	0.757095	0.931183	0.949746	1	0.891988	0.975028	0.997893	1	1	1	1	1	0.998716	1	Liver
AANAT	0	0	0	0	0	0	0	0	0	0.677003	0.927917	0.913272	1	0.841195	0.968135	0.992411	1	1	1	1	1	0.996125	0.999999	Other
AANAT	0	0	0	0	0	0	0	0	0	0.649354	0.918446	0.897174	1	0.822879	0.963002	0.988083	1	1	1	1	1	0.994522	0.999999	Uterus
AANAT	0	0	0	0	0	0	0	0	0	0.459429	0.8566	0.748667	1	0.764433	0.924665	0.948322	1	1	1	1	1	0.965377	0.999979	Urinary tract
AANAT	0	0	0	0	0	0	0	0	0	0.841965	0.966532	0.979483	1	0.943103	0.988793	0.999504	1	1	1	1	1	0.999788	1	Stomach
AANAT	0	0	0	0	0	0	0	0	0	0.630507	0.913411	0.88596	1	0.798345	0.955244	0.977586	1	1	1	1	1	0.993235	0.999997	Esophagus
AANAT	0	0	0	0	0	0	0	0	0	0.664177	0.905924	0.904004	1	0.819125	0.955533	0.985831	1	1	1	1	1	0.995237	0.999999	CUP
AANAT	0	2	0	0	0	93.4878	0	0	0	0.000529732	0.96215	0.00246166	1	0.922041	0.98333	0.999056	1	1	1	1	1	0.0172487	1	Pancreas
AANAT	0	0	0	0	0	0	0	0	0	0.891011	0.970849	0.989995	1	0.962291	0.991341	0.999758	1	1	1	1	1	0.99995	1	Mesothelioma
AANAT	0	0	0	0	0	0	0	0	0	0.55318	0.889614	0.83086	1	0.802312	0.966719	0.984986	1	1	1	1	1	0.984813	0.999998	CNS
AAR2	6	6	0	0	1	0.649206	0	0	1.19951	0.395172	0.272629	0.419195	0.534817	0.957746	0.80663	0.896683	1	1	1	1	1	0.559416	1	All
AAR2	3	0	0	0	0	0	0	0	0	0.0900177	0.574113	0.212555	1	0.833854	0.907434	0.94317	1	1	1	1	1	0.541709	1	Skin
AAR2	0	0	0	0	0	0	0	0	0	0.584737	0.880653	0.852163	1	0.798602	0.953722	0.979253	1	1	1	1	1	0.98849	0.999998	Bone/Soft tissue
AAR2	1	1	0	0	0	0.774778	0	0	0	0.803799	0.679318	0.892559	1	0.960844	0.849209	0.94221	1	1	1	1	1	0.99401	0.99999	Breast
AAR2	0	0	0	0	0	0	0	0	0	0.346771	0.834231	0.629409	1	0.779202	0.933343	0.963071	1	1	1	1	1	0.920809	0.999995	Prostate
AAR2	0	0	0	0	0	0	0	0	0	0.581176	0.886874	0.850216	1	0.815379	0.963186	0.985897	1	1	1	1	1	0.988176	0.999998	NET
AAR2	1	1	0	0	0	1.10829	0	0	0	0.931073	0.701256	0.923404	1	0.974053	0.879437	0.938717	1	1	1	1	1	0.996989	0.999976	Lung
AAR2	0	1	0	0	1	1.09683	0	0	3.71406	0.938495	0.775273	0.956083	0.225866	0.98835	0.886975	0.965171	1	1	1	1	1	0.546933	0.999975	Colon/Rectum
AAR2	0	1	0	0	0	7.97973	0	0	0	0.12263	0.900916	0.301303	1	0.836458	0.963355	0.989856	1	1	1	1	1	0.662757	0.999999	Kidney
AAR2	0	0	0	0	0	0	0	0	0	0.657876	0.91255	0.901223	1	0.87673	0.973983	0.997037	1	1	1	1	1	0.994953	1	Head and neck
AAR2	0	0	0	0	0	0	0	0	0	0.614969	0.899845	0.874524	1	0.823175	0.962933	0.989061	1	1	1	1	1	0.991776	0.999999	Ovary
AAR2	0	0	0	0	0	0	0	0	0	0.759795	0.943114	0.952017	1	0.917137	0.983305	0.998917	1	1	1	1	1	0.99883	1	Biliary
AAR2	0	0	0	0	0	0	0	0	0	0.718637	0.922984	0.932792	1	0.891988	0.975028	0.997893	1	1	1	1	1	0.997689	1	Liver
AAR2	0	0	0	0	0	0	0	0	0	0.633409	0.912426	0.887337	1	0.841195	0.968135	0.992411	1	1	1	1	1	0.993401	0.999999	Other
AAR2	0	0	0	0	0	0	0	0	0	0.571817	0.893579	0.844909	1	0.822879	0.963002	0.988083	1	1	1	1	1	0.987298	0.999999	Uterus
AAR2	0	2	0	0	0	4.75487	0	0	0	0.0932564	0.813558	0.236624	1	0.764433	0.924665	0.948322	1	1	1	1	1	0.577666	0.999979	Urinary tract
AAR2	0	0	0	0	0	0	0	0	0	0.814223	0.95673	0.971398	1	0.943103	0.988793	0.999504	1	1	1	1	1	0.999587	1	Stomach
AAR2	0	0	0	0	0	0	0	0	0	0.565127	0.891687	0.840641	1	0.798345	0.955244	0.977586	1	1	1	1	1	0.986568	0.999997	Esophagus
AAR2	1	0	0	0	0	0	0	0	0	0.543526	0.866394	0.820487	1	0.819125	0.955533	0.985831	1	1	1	1	1	0.982826	0.999999	CUP
AAR2	0	0	0	0	0	0	0	0	0	0.782668	0.946215	0.960549	1	0.922041	0.98333	0.999056	1	1	1	1	1	0.999211	1	Pancreas
AAR2	0	0	0	0	0	0	0	0	0	0.873912	0.967654	0.986676	1	0.962291	0.991341	0.999758	1	1	1	1	1	0.999911	1	Mesothelioma
AAR2	0	0	0	0	0	0	0	0	0	0.521689	0.88224	0.80571	1	0.802312	0.966719	0.984986	1	1	1	1	1	0.979769	0.999998	CNS
AARD	3	8	2	1	1	1.52732	8.27757	8.27757	3.19609	0.411419	0.0103935	0.0363259	0.261078	0.961076	0.80663	0.868549	1	1	1	1	1	0.0536614	1	All
AARD	0	2	0	0	0	4.95564	0	0	0	0.169077	0.78651	0.359695	1	0.833854	0.907434	0.94317	1	1	1	1	1	0.727483	1	Skin
AARD	0	0	0	0	0	0	0	0	0	0.649928	0.894643	0.894552	1	0.798602	0.953722	0.979253	1	1	1	1	1	0.994234	0.999998	Bone/Soft tissue
AARD	1	1	0	1	0	1.43229	19.9588	19.9588	0	0.746585	0.0460949	0.133376	1	0.947385	0.84921	0.94221	1	1	1	1	1	0.402073	0.99999	Breast
AARD	0	1	0	0	0	3.01126	0	0	0	0.370707	0.853414	0.657373	1	0.779202	0.933343	0.963071	1	1	1	1	1	0.933144	0.999995	Prostate
AARD	0	0	0	0	0	0	0	0	0	0.700233	0.914783	0.923269	1	0.815379	0.963186	0.985897	1	1	1	1	1	0.996978	0.999998	NET
AARD	0	1	1	0	0	2.80671	29.922	29.922	0	0.446057	0.0366172	0.101683	1	0.803361	0.879437	0.932818	1	1	1	1	1	0.334119	0.999976	Lung
AARD	2	3	0	0	1	2.11339	0	0	11.0718	0.333831	0.716351	0.576331	0.0849376	0.849526	0.886975	0.960619	1	1	1	1	1	0.196637	0.999975	Colon/Rectum
AARD	0	0	0	0	0	0	0	0	0	0.723284	0.924143	0.935	1	0.836458	0.963355	0.989856	1	1	1	1	1	0.99784	0.999999	Kidney
AARD	0	0	0	0	0	0	0	0	0	0.774895	0.943153	0.95751	1	0.87673	0.973983	0.997037	1	1	1	1	1	0.999084	1	Head and neck
AARD	0	0	0	0	0	0	0	0	0	0.694145	0.916645	0.920676	1	0.823175	0.962933	0.989061	1	1	1	1	1	0.996767	0.999999	Ovary
AARD	0	0	0	0	0	0	0	0	0	0.819769	0.956623	0.972974	1	0.917137	0.983305	0.998917	1	1	1	1	1	0.999632	1	Biliary
AARD	0	0	0	0	0	0	0	0	0	0.803676	0.941997	0.96701	1	0.891988	0.975028	0.997893	1	1	1	1	1	0.99945	1	Liver
AARD	0	0	0	0	0	0	0	0	0	0.659947	0.917887	0.903102	1	0.841195	0.968135	0.992411	1	1	1	1	1	0.995146	0.999999	Other
AARD	0	0	0	0	0	0	0	0	0	0.698184	0.926116	0.923645	1	0.822879	0.963002	0.988083	1	1	1	1	1	0.997008	0.999999	Uterus
AARD	0	0	1	0	0	0	60.5204	60.5204	0	0.488664	0.0132814	0.0356999	1	0.764433	0.924665	0.948322	1	1	1	1	1	0.154674	0.999979	Urinary tract
AARD	0	0	0	0	0	0	0	0	0	0.863122	0.967424	0.984446	1	0.943103	0.988793	0.999504	1	1	1	1	1	0.999878	1	Stomach
AARD	0	0	0	0	0	0	0	0	0	0.619584	0.90041	0.877803	1	0.798345	0.955244	0.977586	1	1	1	1	1	0.99221	0.999997	Esophagus
AARD	0	0	0	0	0	0	0	0	0	0.655773	0.896642	0.898169	1	0.819125	0.955533	0.985831	1	1	1	1	1	0.99463	0.999999	CUP
AARD	0	0	0	0	0	0	0	0	0	0.829891	0.956404	0.975754	1	0.922041	0.98333	0.999056	1	1	1	1	1	0.999704	1	Pancreas
AARD	0	0	0	0	0	0	0	0	0	0.912572	0.975409	0.993519	1	0.962291	0.991341	0.999758	1	1	1	1	1	0.999979	1	Mesothelioma
AARD	0	0	0	0	0	0	0	0	0	0.5946	0.896893	0.860802	1	0.802312	0.966719	0.984986	1	1	1	1	1	0.989828	0.999998	CNS
AARS	4	17	0	1	2	1.47569	0.853685	0.853685	1.00727	0.352566	0.878925	0.593612	0.541296	0.946345	0.950268	0.900142	1	1	1	1	1	0.68612	1	All
AARS	0	2	0	0	0	2.41264	0	0	0	0.449569	0.703927	0.66732	1	0.833854	0.907434	0.94317	1	1	1	1	1	0.937241	1	Skin
AARS	0	0	0	0	0	0	0	0	0	0.416649	0.781014	0.694863	1	0.798602	0.953722	0.979253	1	1	1	1	1	0.947821	0.999998	Bone/Soft tissue
AARS	0	3	0	0	0	1.13264	0	0	0	0.858297	0.492488	0.770038	1	0.97201	0.849209	0.94221	1	1	1	1	1	0.971261	0.99999	Breast
AARS	1	0	0	0	0	0	0	0	0	0.127414	0.600069	0.278428	1	0.779202	0.933343	0.963071	1	1	1	1	1	0.634424	0.999995	Prostate
AARS	0	1	0	0	0	2.58581	0	0	0	0.413702	0.765227	0.684511	1	0.815379	0.963186	0.985897	1	1	1	1	1	0.943975	0.999998	NET
AARS	1	1	0	1	0	0.545555	4.50417	4.50417	0	0.593544	0.262801	0.385299	1	0.821717	0.879437	0.932818	1	1	1	1	1	0.752772	0.999976	Lung
AARS	1	4	0	0	1	1.64551	0	0	1.53953	0.49883	0.485806	0.581857	0.439476	0.866944	0.886975	0.960619	1	1	1	1	1	0.604428	0.999975	Colon/Rectum
AARS	0	0	0	0	0	0	0	0	0	0.426972	0.796415	0.705738	1	0.836458	0.963355	0.989856	1	1	1	1	1	0.951695	0.999999	Kidney
AARS	0	0	0	0	0	0	0	0	0	0.481268	0.826958	0.76258	1	0.87673	0.973983	0.997037	1	1	1	1	1	0.969276	1	Head and neck
AARS	0	0	0	0	0	0	0	0	0	0.465012	0.808659	0.745578	1	0.823175	0.962933	0.989061	1	1	1	1	1	0.964476	0.999999	Ovary
AARS	1	1	0	0	0	4.02345	0	0	0	0.304409	0.820946	0.570316	1	0.917137	0.983305	0.998917	1	1	1	1	1	0.890585	1	Biliary
AARS	0	0	0	0	0	0	0	0	0	0.566177	0.851056	0.833452	1	0.891988	0.975028	0.997893	1	1	1	1	1	0.98529	1	Liver
AARS	0	0	0	0	0	0	0	0	0	0.457811	0.802797	0.738028	1	0.841195	0.968135	0.992411	1	1	1	1	1	0.962221	0.999999	Other
AARS	0	2	0	0	0	4.71763	0	0	0	0.101733	0.767091	0.248019	1	0.822879	0.963002	0.988083	1	1	1	1	1	0.593819	0.999999	Uterus
AARS	0	1	0	0	1	0.936361	0	0	11.6894	0.949932	0.660214	0.906662	0.0776348	0.966569	0.924665	0.948322	1	1	1	1	1	0.25718	0.999979	Urinary tract
AARS	0	0	0	0	0	0	0	0	0	0.732894	0.91363	0.938367	1	0.943103	0.988793	0.999504	1	1	1	1	1	0.99806	1	Stomach
AARS	0	1	0	0	0	2.60447	0	0	0	0.489983	0.793313	0.751583	1	0.798345	0.955244	0.977586	1	1	1	1	1	0.966215	0.999997	Esophagus
AARS	0	1	0	0	0	3.49663	0	0	0	0.348193	0.797942	0.617139	1	0.819125	0.955533	0.985831	1	1	1	1	1	0.915008	0.999999	CUP
AARS	0	0	0	0	0	0	0	0	0	0.677933	0.887485	0.908866	1	0.922041	0.98333	0.999056	1	1	1	1	1	0.995715	1	Pancreas
AARS	0	0	0	0	0	0	0	0	0	0.80226	0.934191	0.965832	1	0.962291	0.991341	0.999758	1	1	1	1	1	0.999409	1	Mesothelioma
AARS	0	0	0	0	0	0	0	0	0	0.333314	0.734562	0.592785	1	0.802312	0.966719	0.984986	1	1	1	1	1	0.902766	0.999998	CNS
AARS2	7	22	1	0	2	1.39866	0.577759	0.577759	1.04194	0.354447	0.57043	0.455176	0.526126	0.946555	0.821731	0.896683	1	1	1	1	1	0.581765	1	All
AARS2	1	4	0	0	0	2.55068	0	0	0	0.258855	0.553212	0.392072	1	0.833854	0.907434	0.94317	1	1	1	1	1	0.759173	1	Skin
AARS2	0	0	0	0	0	0	0	0	0	0.41694	0.773456	0.693431	1	0.798602	0.953722	0.979253	1	1	1	1	1	0.947299	0.999998	Bone/Soft tissue
AARS2	1	1	0	0	0	0.357286	0	0	0	0.269783	0.426988	0.417834	1	0.822917	0.84921	0.94221	1	1	1	1	1	0.782466	0.99999	Breast
AARS2	2	3	0	0	1	2.03389	0	0	3.91203	0.322794	0.589333	0.517857	0.214185	0.779202	0.933343	0.963071	1	1	1	1	1	0.354821	0.999995	Prostate
AARS2	0	0	0	0	0	0	0	0	0	0.352924	0.749237	0.617406	1	0.815379	0.963186	0.985897	1	1	1	1	1	0.915137	0.999998	NET
AARS2	1	4	0	0	0	2.41901	0	0	0	0.262111	0.531034	0.391022	1	0.803361	0.879437	0.932818	1	1	1	1	1	0.758188	0.999976	Lung
AARS2	0	3	1	0	2	1.64331	5.814	5.814	3.49702	0.564617	0.202696	0.427853	0.124224	0.88608	0.886975	0.960619	1	1	1	1	1	0.209125	0.999975	Colon/Rectum
AARS2	0	0	0	0	0	0	0	0	0	0.414917	0.787219	0.691822	1	0.836458	0.963355	0.989856	1	1	1	1	1	0.946708	0.999999	Kidney
AARS2	0	0	0	0	0	0	0	0	0	0.52527	0.833625	0.79996	1	0.87673	0.973983	0.997037	1	1	1	1	1	0.978506	1	Head and neck
AARS2	1	1	0	0	0	2.34558	0	0	0	0.486766	0.762837	0.745627	1	0.823175	0.962933	0.989061	1	1	1	1	1	0.964491	0.999999	Ovary
AARS2	0	0	0	0	0	0	0	0	0	0.656382	0.882717	0.896873	1	0.917137	0.983305	0.998917	1	1	1	1	1	0.99449	1	Biliary
AARS2	0	0	0	0	0	0	0	0	0	0.557164	0.844631	0.825711	1	0.891988	0.975028	0.997893	1	1	1	1	1	0.983843	1	Liver
AARS2	0	1	0	0	0	3.00208	0	0	0	0.393811	0.795967	0.667363	1	0.841195	0.968135	0.992411	1	1	1	1	1	0.937259	0.999999	Other
AARS2	0	2	0	0	0	5.15299	0	0	0	0.0863633	0.770187	0.217745	1	0.822879	0.963002	0.988083	1	1	1	1	1	0.549682	0.999999	Uterus
AARS2	1	0	0	0	0	0	0	0	0	0.147357	0.616607	0.312806	1	0.764433	0.924665	0.948322	1	1	1	1	1	0.67634	0.999979	Urinary tract
AARS2	0	0	0	0	0	0	0	0	0	0.748357	0.918234	0.94523	1	0.943103	0.988793	0.999504	1	1	1	1	1	0.998472	1	Stomach
AARS2	0	2	0	0	0	5.59483	0	0	0	0.127613	0.792641	0.292181	1	0.798345	0.955244	0.977586	1	1	1	1	1	0.651675	0.999997	Esophagus
AARS2	0	0	0	0	0	0	0	0	0	0.469951	0.800534	0.748827	1	0.819125	0.955533	0.985831	1	1	1	1	1	0.965423	0.999999	CUP
AARS2	0	0	0	0	0	0	0	0	0	0.695219	0.894861	0.918561	1	0.922041	0.98333	0.999056	1	1	1	1	1	0.99659	1	Pancreas
AARS2	0	0	0	0	0	0	0	0	0	0.794707	0.929869	0.962977	1	0.962291	0.991341	0.999758	1	1	1	1	1	0.999306	1	Mesothelioma
AARS2	0	1	0	0	0	2.00381	0	0	0	0.545577	0.742945	0.787469	1	0.802312	0.966719	0.984986	1	1	1	1	1	0.97562	0.999998	CNS
AARSD1	2	9	1	1	0	1.57486	3.2058	3.2058	0	0.381865	0.199934	0.377497	1	0.953577	0.80663	0.896683	1	1	1	1	1	0.745252	1	All
AARSD1	0	1	0	0	0	2.15644	0	0	0	0.58708	0.753031	0.806693	1	0.843097	0.907434	0.94317	1	1	1	1	1	0.97998	1	Skin
AARSD1	0	1	0	0	0	7.10497	0	0	0	0.161185	0.852514	0.366367	1	0.798602	0.953722	0.979253	1	1	1	1	1	0.734243	0.999998	Bone/Soft tissue
AARSD1	0	2	0	0	0	1.67521	0	0	0	0.541034	0.62542	0.727579	1	0.88846	0.849209	0.94221	1	1	1	1	1	0.958973	0.99999	Breast
AARSD1	1	1	0	0	0	1.88405	0	0	0	0.583932	0.74237	0.812737	1	0.783233	0.933343	0.963071	1	1	1	1	1	0.981256	0.999995	Prostate
AARSD1	0	0	0	0	0	0	0	0	0	0.562196	0.833516	0.826963	1	0.815379	0.963186	0.985897	1	1	1	1	1	0.984082	0.999998	NET
AARSD1	0	1	1	1	0	1.89225	27.5625	27.5625	0	0.629328	0.00549056	0.0209955	1	0.835395	0.879437	0.932818	1	1	1	1	1	0.10211	0.999976	Lung
AARSD1	1	1	0	0	0	0.889494	0	0	0	0.917145	0.646581	0.897596	1	0.985065	0.886975	0.960619	1	1	1	1	1	0.994568	0.999975	Colon/Rectum
AARSD1	0	0	0	0	0	0	0	0	0	0.603941	0.859744	0.860622	1	0.836458	0.963355	0.989856	1	1	1	1	1	0.989801	0.999999	Kidney
AARSD1	0	1	0	0	0	11.6486	0	0	0	0.0849538	0.893409	0.224497	1	0.87673	0.973983	0.997037	1	1	1	1	1	0.559871	1	Head and neck
AARSD1	0	0	0	0	0	0	0	0	0	0.6434	0.874639	0.887679	1	0.823175	0.962933	0.989061	1	1	1	1	1	0.993441	0.999999	Ovary
AARSD1	0	0	0	0	0	0	0	0	0	0.750601	0.918749	0.946048	1	0.917137	0.983305	0.998917	1	1	1	1	1	0.998518	1	Biliary
AARSD1	0	0	0	0	0	0	0	0	0	0.709978	0.898118	0.925571	1	0.891988	0.975028	0.997893	1	1	1	1	1	0.997159	1	Liver
AARSD1	0	0	0	0	0	0	0	0	0	0.624895	0.872395	0.876462	1	0.841195	0.968135	0.992411	1	1	1	1	1	0.992034	0.999999	Other
AARSD1	0	0	0	0	0	0	0	0	0	0.548258	0.842004	0.819163	1	0.822879	0.963002	0.988083	1	1	1	1	1	0.982563	0.999999	Uterus
AARSD1	0	1	0	0	0	2.25324	0	0	0	0.488897	0.765896	0.750869	1	0.764433	0.924665	0.948322	1	1	1	1	1	0.966011	0.999979	Urinary tract
AARSD1	0	0	0	0	0	0	0	0	0	0.830656	0.946763	0.97529	1	0.943103	0.988793	0.999504	1	1	1	1	1	0.999692	1	Stomach
AARSD1	0	0	0	0	0	0	0	0	0	0.579667	0.858494	0.845796	1	0.798345	0.955244	0.977586	1	1	1	1	1	0.987448	0.999997	Esophagus
AARSD1	0	0	0	0	0	0	0	0	0	0.621991	0.859895	0.872632	1	0.819125	0.955533	0.985831	1	1	1	1	1	0.991521	0.999999	CUP
AARSD1	0	0	0	0	0	0	0	0	0	0.791768	0.928111	0.961936	1	0.922041	0.98333	0.999056	1	1	1	1	1	0.999266	1	Pancreas
AARSD1	0	0	0	0	0	0	0	0	0	0.869426	0.955519	0.985046	1	0.962291	0.991341	0.999758	1	1	1	1	1	0.999888	1	Mesothelioma
AARSD1	0	0	0	0	0	0	0	0	0	0.517288	0.825487	0.791783	1	0.802312	0.966719	0.984986	1	1	1	1	1	0.976639	0.999998	CNS
AASDH	5	20	1	3	2	1.27403	2.19631	2.19631	0.924695	0.539234	0.216434	0.459207	0.579603	0.969484	0.80663	0.896683	1	1	1	1	1	0.618462	1	All
AASDH	1	1	0	0	0	0.442054	0	0	0	0.487856	0.471471	0.650324	1	0.833854	0.907434	0.94317	1	1	1	1	1	0.930148	1	Skin
AASDH	0	1	0	0	0	2.13562	0	0	0	0.543881	0.747103	0.782619	1	0.798602	0.953722	0.979253	1	1	1	1	1	0.974446	0.999998	Bone/Soft tissue
AASDH	1	8	1	1	1	2.28706	4.67439	4.67439	3.15667	0.103638	0.0976228	0.10218	0.259771	0.822268	0.84921	0.94221	1	1	1	1	1	0.122869	0.99999	Breast
AASDH	1	1	0	1	0	0.914382	8.94718	8.94718	0	0.932496	0.113824	0.280788	1	0.95822	0.933343	0.963071	1	1	1	1	1	0.637432	0.999995	Prostate
AASDH	0	0	0	0	0	0	0	0	0	0.385947	0.776633	0.659769	1	0.815379	0.963186	0.985897	1	1	1	1	1	0.934144	0.999998	NET
AASDH	1	2	0	0	0	0.920935	0	0	0	0.93038	0.458415	0.759392	1	0.973779	0.879437	0.932818	1	1	1	1	1	0.968405	0.999976	Lung
AASDH	0	4	0	0	1	2.27745	0	0	1.40814	0.303322	0.56433	0.454178	0.46569	0.849526	0.886975	0.960619	1	1	1	1	1	0.540081	0.999975	Colon/Rectum
AASDH	1	0	0	0	0	0	0	0	0	0.41754	0.793681	0.695927	1	0.836458	0.963355	0.989856	1	1	1	1	1	0.948208	0.999999	Kidney
AASDH	0	0	0	0	0	0	0	0	0	0.502051	0.815891	0.777605	1	0.87673	0.973983	0.997037	1	1	1	1	1	0.973201	1	Head and neck
AASDH	0	0	0	0	0	0	0	0	0	0.403776	0.780424	0.681878	1	0.823175	0.962933	0.989061	1	1	1	1	1	0.942972	0.999999	Ovary
AASDH	0	1	0	0	0	8.37103	0	0	0	0.164704	0.876392	0.372756	1	0.917137	0.983305	0.998917	1	1	1	1	1	0.740604	1	Biliary
AASDH	0	0	0	0	0	0	0	0	0	0.565387	0.854826	0.833635	1	0.891988	0.975028	0.997893	1	1	1	1	1	0.985323	1	Liver
AASDH	0	0	0	0	0	0	0	0	0	0.472793	0.804994	0.751699	1	0.841195	0.968135	0.992411	1	1	1	1	1	0.966248	0.999999	Other
AASDH	0	0	0	0	0	0	0	0	0	0.389638	0.76207	0.661665	1	0.822879	0.963002	0.988083	1	1	1	1	1	0.93493	0.999999	Uterus
AASDH	0	0	0	0	0	0	0	0	0	0.142275	0.593707	0.300493	1	0.764433	0.924665	0.948322	1	1	1	1	1	0.661785	0.999979	Urinary tract
AASDH	0	0	0	0	0	0	0	0	0	0.714981	0.909667	0.930078	1	0.943103	0.988793	0.999504	1	1	1	1	1	0.997496	1	Stomach
AASDH	0	0	0	0	0	0	0	0	0	0.357081	0.758536	0.632521	1	0.798345	0.955244	0.977586	1	1	1	1	1	0.922242	0.999997	Esophagus
AASDH	0	1	0	1	0	2.72436	22.533	22.533	0	0.443126	0.0470401	0.121631	1	0.819125	0.955533	0.985831	1	1	1	1	1	0.377879	0.999999	CUP
AASDH	0	0	0	0	0	0	0	0	0	0.660072	0.881898	0.898603	1	0.922041	0.98333	0.999056	1	1	1	1	1	0.994676	1	Pancreas
AASDH	0	0	0	0	0	0	0	0	0	0.803675	0.934786	0.966333	1	0.962291	0.991341	0.999758	1	1	1	1	1	0.999427	1	Mesothelioma
AASDH	0	1	0	0	0	2.88385	0	0	0	0.379457	0.780403	0.652149	1	0.802312	0.966719	0.984986	1	1	1	1	1	0.930931	0.999998	CNS
AASDHPPT	3	1	0	0	1	0.150348	0	0	1.34527	0.0287754	0.203877	0.0562081	0.497605	0.68234	0.80663	0.887486	1	1	1	1	1	0.128006	1	All
AASDHPPT	1	0	0	0	0	0	0	0	0	0.221223	0.643037	0.438878	1	0.833854	0.907434	0.94317	1	1	1	1	1	0.800308	1	Skin
AASDHPPT	1	1	0	0	0	5.38943	0	0	0	0.208964	0.825536	0.440988	1	0.798602	0.953722	0.979253	1	1	1	1	1	0.802042	0.999998	Bone/Soft tissue
AASDHPPT	0	0	0	0	0	0	0	0	0	0.152968	0.599366	0.319717	1	0.822268	0.84921	0.94221	1	1	1	1	1	0.684296	0.99999	Breast
AASDHPPT	0	0	0	0	0	0	0	0	0	0.426509	0.771665	0.700384	1	0.779202	0.933343	0.963071	1	1	1	1	1	0.949809	0.999995	Prostate
AASDHPPT	0	0	0	0	0	0	0	0	0	0.630948	0.856813	0.876657	1	0.815379	0.963186	0.985897	1	1	1	1	1	0.99206	0.999998	NET
AASDHPPT	0	0	0	0	0	0	0	0	0	0.388705	0.726663	0.657176	1	0.803361	0.879437	0.932818	1	1	1	1	1	0.933061	0.999976	Lung
AASDHPPT	0	0	0	0	0	0	0	0	0	0.267957	0.681424	0.507069	1	0.849526	0.886975	0.960619	1	1	1	1	1	0.851424	0.999975	Colon/Rectum
AASDHPPT	0	0	0	0	0	0	0	0	0	0.652108	0.875951	0.892458	1	0.836458	0.963355	0.989856	1	1	1	1	1	0.993998	0.999999	Kidney
AASDHPPT	0	0	0	0	0	0	0	0	0	0.720337	0.898693	0.930424	1	0.87673	0.973983	0.997037	1	1	1	1	1	0.997521	1	Head and neck
AASDHPPT	0	0	0	0	0	0	0	0	0	0.623832	0.863096	0.874145	1	0.823175	0.962933	0.989061	1	1	1	1	1	0.991725	0.999999	Ovary
AASDHPPT	0	0	0	0	0	0	0	0	0	0.797315	0.92848	0.963794	1	0.917137	0.983305	0.998917	1	1	1	1	1	0.999336	1	Biliary
AASDHPPT	0	0	0	0	0	0	0	0	0	0.747068	0.910481	0.943343	1	0.891988	0.975028	0.997893	1	1	1	1	1	0.998364	1	Liver
AASDHPPT	0	0	0	0	0	0	0	0	0	0.684086	0.880666	0.910548	1	0.841195	0.968135	0.992411	1	1	1	1	1	0.995874	0.999999	Other
AASDHPPT	0	0	0	0	0	0	0	0	0	0.603947	0.846934	0.858354	1	0.822879	0.963002	0.988083	1	1	1	1	1	0.989458	0.999999	Uterus
AASDHPPT	0	0	0	0	0	0	0	0	0	0.385303	0.750322	0.653553	1	0.764433	0.924665	0.948322	1	1	1	1	1	0.93153	0.999979	Urinary tract
AASDHPPT	0	0	0	0	0	0	0	0	0	0.844616	0.948333	0.978979	1	0.943103	0.988793	0.999504	1	1	1	1	1	0.999777	1	Stomach
AASDHPPT	0	0	0	0	1	0	0	0	39.1162	0.590468	0.856588	0.852671	0.0249238	0.798345	0.955244	0.977586	1	1	1	1	1	0.103099	0.999997	Esophagus
AASDHPPT	1	0	0	0	0	0	0	0	0	0.570198	0.831703	0.833089	1	0.819125	0.955533	0.985831	1	1	1	1	1	0.985223	0.999999	CUP
AASDHPPT	0	0	0	0	0	0	0	0	0	0.788042	0.922326	0.960064	1	0.922041	0.98333	0.999056	1	1	1	1	1	0.999192	1	Pancreas
AASDHPPT	0	0	0	0	0	0	0	0	0	0.886835	0.96008	0.988686	1	0.962291	0.991341	0.999758	1	1	1	1	1	0.999936	1	Mesothelioma
AASDHPPT	0	0	0	0	0	0	0	0	0	0.60742	0.839857	0.858875	1	0.802312	0.966719	0.984986	1	1	1	1	1	0.989537	0.999998	CNS
AASS	12	36	2	3	2	1.20388	1.59372	1.59372	0.871742	0.531524	0.383202	0.645179	0.605828	0.969484	0.80663	0.903501	1	1	1	1	1	0.758044	1	All
AASS	1	5	0	0	0	1.99761	0	0	0	0.38413	0.530143	0.500813	1	0.833854	0.907434	0.94317	1	1	1	1	1	0.847136	1	Skin
AASS	0	1	0	0	0	2.13277	0	0	0	0.544539	0.744489	0.782072	1	0.798602	0.953722	0.979253	1	1	1	1	1	0.974312	0.999998	Bone/Soft tissue
AASS	3	4	1	1	0	0.944222	4.50245	4.50245	0	0.922535	0.101392	0.246074	1	0.987314	0.84921	0.94221	1	1	1	1	1	0.5911	0.99999	Breast
AASS	0	3	0	0	1	2.87832	0	0	3.28761	0.164639	0.64994	0.333827	0.247087	0.779202	0.933343	0.963071	1	1	1	1	1	0.288295	0.999995	Prostate
AASS	0	1	0	0	0	2.80101	0	0	0	0.380818	0.763765	0.650763	1	0.815379	0.963186	0.985897	1	1	1	1	1	0.930337	0.999998	NET
AASS	2	4	1	1	0	1.23549	4.32549	4.32549	0	0.771481	0.13296	0.318658	1	0.905651	0.879437	0.932818	1	1	1	1	1	0.683087	0.999976	Lung
AASS	2	8	0	1	1	2.08736	2.77142	2.77142	1.44315	0.203548	0.410213	0.385321	0.458414	0.849526	0.886975	0.960619	1	1	1	1	1	0.482864	0.999975	Colon/Rectum
AASS	0	1	0	0	0	3.47502	0	0	0	0.304857	0.799174	0.571544	1	0.836458	0.963355	0.989856	1	1	1	1	1	0.891273	0.999999	Kidney
AASS	0	0	0	0	0	0	0	0	0	0.461975	0.809249	0.741877	1	0.87673	0.973983	0.997037	1	1	1	1	1	0.96338	1	Head and neck
AASS	0	0	0	0	0	0	0	0	0	0.398742	0.767431	0.673914	1	0.823175	0.962933	0.989061	1	1	1	1	1	0.939876	0.999999	Ovary
AASS	0	0	0	0	0	0	0	0	0	0.616359	0.871166	0.871861	1	0.917137	0.983305	0.998917	1	1	1	1	1	0.991415	1	Biliary
AASS	0	0	0	0	0	0	0	0	0	0.585017	0.854629	0.847155	1	0.891988	0.975028	0.997893	1	1	1	1	1	0.987674	1	Liver
AASS	0	1	0	0	0	3.45337	0	0	0	0.342743	0.803739	0.613636	1	0.841195	0.968135	0.992411	1	1	1	1	1	0.913307	0.999999	Other
AASS	0	0	0	0	0	0	0	0	0	0.361629	0.76047	0.631711	1	0.822879	0.963002	0.988083	1	1	1	1	1	0.921871	0.999999	Uterus
AASS	0	4	0	0	0	3.59087	0	0	0	0.0552537	0.634268	0.137522	1	0.764433	0.924665	0.948322	1	1	1	1	1	0.410362	0.999979	Urinary tract
AASS	0	0	0	0	0	0	0	0	0	0.679386	0.896824	0.911389	1	0.943103	0.988793	0.999504	1	1	1	1	1	0.995953	1	Stomach
AASS	0	2	0	0	0	3.94629	0	0	0	0.22069	0.757934	0.432615	1	0.798345	0.955244	0.977586	1	1	1	1	1	0.795106	0.999997	Esophagus
AASS	2	1	0	0	0	1.18257	0	0	0	0.882527	0.65015	0.889394	1	0.890961	0.955533	0.985831	1	1	1	1	1	0.993644	0.999999	CUP
AASS	0	0	0	0	0	0	0	0	0	0.640746	0.872302	0.886299	1	0.922041	0.98333	0.999056	1	1	1	1	1	0.993276	1	Pancreas
AASS	0	0	0	0	0	0	0	0	0	0.811018	0.935898	0.968679	1	0.962291	0.991341	0.999758	1	1	1	1	1	0.999504	1	Mesothelioma
AASS	2	1	0	0	0	1.87335	0	0	0	0.579948	0.731836	0.807335	1	0.802312	0.966719	0.984986	1	1	1	1	1	0.980118	0.999998	CNS
AATF	10	11	1	1	1	0.592831	0.89964	0.89964	0.83345	0.191551	0.887218	0.416945	0.655115	0.891461	0.953921	0.896683	1	1	1	1	1	0.627622	1	All
AATF	1	2	0	0	0	1.30034	0	0	0	0.791685	0.556959	0.792185	1	0.921177	0.907434	0.94317	1	1	1	1	1	0.976733	1	Skin
AATF	1	0	0	0	0	0	0	0	0	0.431833	0.778571	0.708013	1	0.798602	0.953722	0.979253	1	1	1	1	1	0.952485	0.999998	Bone/Soft tissue
AATF	3	3	0	0	1	1.04183	0	0	5.30379	0.950614	0.4206	0.718564	0.167001	0.992546	0.84921	0.94221	1	1	1	1	1	0.374433	0.99999	Breast
AATF	1	0	0	0	0	0	0	0	0	0.257821	0.687636	0.489654	1	0.779202	0.933343	0.963071	1	1	1	1	1	0.839295	0.999995	Prostate
AATF	1	0	0	0	0	0	0	0	0	0.497065	0.814135	0.772485	1	0.815379	0.963186	0.985897	1	1	1	1	1	0.971896	0.999998	NET
AATF	1	0	0	0	0	0	0	0	0	0.145972	0.546067	0.307639	1	0.803361	0.879437	0.932818	1	1	1	1	1	0.670292	0.999976	Lung
AATF	0	2	1	0	0	1.66072	7.36824	7.36824	0	0.600884	0.157291	0.357604	1	0.897502	0.886975	0.960619	1	1	1	1	1	0.725338	0.999975	Colon/Rectum
AATF	1	0	0	0	0	0	0	0	0	0.545104	0.833971	0.814695	1	0.836458	0.963355	0.989856	1	1	1	1	1	0.98166	0.999999	Kidney
AATF	0	0	0	0	0	0	0	0	0	0.58589	0.854678	0.848045	1	0.87673	0.973983	0.997037	1	1	1	1	1	0.987821	1	Head and neck
AATF	0	0	0	0	0	0	0	0	0	0.537446	0.832612	0.809745	1	0.823175	0.962933	0.989061	1	1	1	1	1	0.98063	0.999999	Ovary
AATF	0	0	0	0	0	0	0	0	0	0.713889	0.89841	0.927895	1	0.917137	0.983305	0.998917	1	1	1	1	1	0.997336	1	Biliary
AATF	0	0	0	0	0	0	0	0	0	0.66635	0.880336	0.900975	1	0.891988	0.975028	0.997893	1	1	1	1	1	0.994927	1	Liver
AATF	0	0	0	0	0	0	0	0	0	0.577152	0.844417	0.840627	1	0.841195	0.968135	0.992411	1	1	1	1	1	0.986566	0.999999	Other
AATF	0	0	0	0	0	0	0	0	0	0.492596	0.808288	0.768225	1	0.822879	0.963002	0.988083	1	1	1	1	1	0.970785	0.999999	Uterus
AATF	0	2	0	0	0	2.76317	0	0	0	0.245884	0.684917	0.464474	1	0.764433	0.924665	0.948322	1	1	1	1	1	0.820656	0.999979	Urinary tract
AATF	0	0	0	0	0	0	0	0	0	0.783486	0.928466	0.959297	1	0.943103	0.988793	0.999504	1	1	1	1	1	0.99916	1	Stomach
AATF	0	0	0	1	0	0	36.0513	36.0513	0	0.476464	0.0314238	0.0633086	1	0.798345	0.955244	0.977586	1	1	1	1	1	0.238023	0.999997	Esophagus
AATF	0	2	0	0	0	9.68228	0	0	0	0.0367552	0.812816	0.107444	1	0.819125	0.955533	0.985831	1	1	1	1	1	0.347129	0.999999	CUP
AATF	0	0	0	0	0	0	0	0	0	0.751146	0.908693	0.944976	1	0.922041	0.98333	0.999056	1	1	1	1	1	0.998458	1	Pancreas
AATF	0	0	0	0	0	0	0	0	0	0.850545	0.947463	0.980275	1	0.962291	0.991341	0.999758	1	1	1	1	1	0.999804	1	Mesothelioma
AATF	1	0	0	0	0	0	0	0	0	0.452955	0.788141	0.728446	1	0.802312	0.966719	0.984986	1	1	1	1	1	0.959248	0.999998	CNS
AATK	18	20	2	0	2	0.606403	1.13184	1.13184	0.804007	0.10549	0.86905	0.236623	0.641285	0.820067	0.945953	0.896683	1	1	1	1	1	0.437864	1	All
AATK	2	3	1	0	1	0.809083	5.93166	5.93166	10.5523	0.794338	0.192259	0.360545	0.0865958	0.9224	0.907434	0.94317	1	1	1	1	1	0.139456	1	Skin
AATK	1	1	0	0	0	1.11021	0	0	0	0.926912	0.74431	0.943056	1	0.933175	0.953722	0.979253	1	1	1	1	1	0.998347	0.999998	Bone/Soft tissue
AATK	4	3	0	0	1	0.501024	0	0	3.0498	0.260613	0.411864	0.401981	0.267136	0.822776	0.84921	0.94221	1	1	1	1	1	0.346994	0.99999	Breast
AATK	0	1	0	0	0	0.50395	0	0	0	0.491969	0.67562	0.731202	1	0.779202	0.933343	0.963071	1	1	1	1	1	0.960116	0.999995	Prostate
AATK	0	0	0	0	0	0	0	0	0	0.248321	0.770189	0.492322	1	0.815379	0.963186	0.985897	1	1	1	1	1	0.841192	0.999998	NET
AATK	0	1	0	0	0	0.662833	0	0	0	0.745562	0.62174	0.855468	1	0.893577	0.879437	0.932818	1	1	1	1	1	0.989012	0.999976	Lung
AATK	4	6	0	0	0	0.942926	0	0	0	0.917607	0.478459	0.777418	1	0.985103	0.886975	0.960619	1	1	1	1	1	0.973154	0.999975	Colon/Rectum
AATK	1	3	0	0	0	5.56169	0	0	0	0.0223784	0.795233	0.0710802	1	0.836458	0.963355	0.989856	1	1	1	1	1	0.259012	0.999999	Kidney
AATK	1	0	0	0	0	0	0	0	0	0.334736	0.818384	0.612563	1	0.87673	0.973983	0.997037	1	1	1	1	1	0.912782	1	Head and neck
AATK	0	1	0	0	0	1.90075	0	0	0	0.601502	0.799462	0.840946	1	0.823175	0.962933	0.989061	1	1	1	1	1	0.986621	0.999999	Ovary
AATK	0	0	0	0	0	0	0	0	0	0.516464	0.881783	0.802959	1	0.917137	0.983305	0.998917	1	1	1	1	1	0.97917	1	Biliary
AATK	0	0	0	0	0	0	0	0	0	0.460881	0.839991	0.74659	1	0.891988	0.975028	0.997893	1	1	1	1	1	0.964773	1	Liver
AATK	0	1	0	0	0	1.78174	0	0	0	0.6384	0.818496	0.869065	1	0.841195	0.968135	0.992411	1	1	1	1	1	0.991027	0.999999	Other
AATK	0	0	0	0	0	0	0	0	0	0.303	0.816946	0.574138	1	0.822879	0.963002	0.988083	1	1	1	1	1	0.892719	0.999999	Uterus
AATK	2	0	0	0	0	0	0	0	0	0.0587907	0.644307	0.153238	1	0.764433	0.924665	0.948322	1	1	1	1	1	0.440676	0.999979	Urinary tract
AATK	0	0	0	0	0	0	0	0	0	0.615219	0.909972	0.876702	1	0.943103	0.988793	0.999504	1	1	1	1	1	0.992066	1	Stomach
AATK	2	0	0	0	0	0	0	0	0	0.105347	0.691345	0.255561	1	0.798345	0.955244	0.977586	1	1	1	1	1	0.604222	0.999997	Esophagus
AATK	1	0	1	0	0	0	19.324	19.324	0	0.244516	0.0523242	0.0629442	1	0.819125	0.955533	0.985831	1	1	1	1	1	0.237017	0.999999	CUP
AATK	0	0	0	0	0	0	0	0	0	0.593709	0.901683	0.861496	1	0.922041	0.98333	0.999056	1	1	1	1	1	0.989932	1	Pancreas
AATK	0	0	0	0	0	0	0	0	0	0.741401	0.934481	0.943812	1	0.962291	0.991341	0.999758	1	1	1	1	1	0.998391	1	Mesothelioma
AATK	0	0	0	0	0	0	0	0	0	0.175043	0.772755	0.383758	1	0.802312	0.966719	0.984986	1	1	1	1	1	0.751299	0.999998	CNS
ABAT	9	11	1	3	1	0.771317	2.77763	2.77763	0.985304	0.524611	0.105115	0.146174	0.599844	0.969484	0.80663	0.896683	1	1	1	1	1	0.301102	1	All
ABAT	3	3	0	1	0	1.2156	4.10086	4.10086	0	0.798692	0.276439	0.552494	1	0.924821	0.907434	0.94317	1	1	1	1	1	0.880296	1	Skin
ABAT	1	1	0	0	0	3.12394	0	0	0	0.368589	0.779172	0.637468	1	0.798602	0.953722	0.979253	1	1	1	1	1	0.924489	0.999998	Bone/Soft tissue
ABAT	0	3	0	0	0	1.86261	0	0	0	0.390491	0.589586	0.58372	1	0.843052	0.84921	0.94221	1	1	1	1	1	0.897956	0.99999	Breast
ABAT	0	1	1	0	0	1.59333	17.0587	17.0587	0	0.683253	0.0559893	0.154404	1	0.814795	0.933343	0.963071	1	1	1	1	1	0.44286	0.999995	Prostate
ABAT	0	0	0	0	0	0	0	0	0	0.527876	0.814221	0.797105	1	0.815379	0.963186	0.985897	1	1	1	1	1	0.977863	0.999998	NET
ABAT	2	0	0	2	0	0	8.84248	8.84248	0	0.095491	0.035013	0.0137696	1	0.803361	0.879437	0.932818	1	1	1	1	1	0.0727765	0.999976	Lung
ABAT	2	1	0	0	1	0.44569	0	0	2.88568	0.430181	0.539584	0.628005	0.27748	0.85125	0.886975	0.960619	1	1	1	1	1	0.478726	0.999975	Colon/Rectum
ABAT	0	0	0	0	0	0	0	0	0	0.55813	0.846177	0.82679	1	0.836458	0.963355	0.989856	1	1	1	1	1	0.984049	0.999999	Kidney
ABAT	0	0	0	0	0	0	0	0	0	0.59223	0.868675	0.854853	1	0.87673	0.973983	0.997037	1	1	1	1	1	0.988916	1	Head and neck
ABAT	0	0	0	0	0	0	0	0	0	0.547751	0.836615	0.818212	1	0.823175	0.962933	0.989061	1	1	1	1	1	0.982373	0.999999	Ovary
ABAT	0	0	0	0	0	0	0	0	0	0.717869	0.91044	0.931274	1	0.917137	0.983305	0.998917	1	1	1	1	1	0.997582	1	Biliary
ABAT	0	0	0	0	0	0	0	0	0	0.674485	0.88718	0.906412	1	0.891988	0.975028	0.997893	1	1	1	1	1	0.995477	1	Liver
ABAT	0	0	0	0	0	0	0	0	0	0.566129	0.857414	0.835451	1	0.841195	0.968135	0.992411	1	1	1	1	1	0.985651	0.999999	Other
ABAT	0	0	0	0	0	0	0	0	0	0.535327	0.843672	0.809827	1	0.822879	0.963002	0.988083	1	1	1	1	1	0.980648	0.999999	Uterus
ABAT	0	0	0	0	0	0	0	0	0	0.276305	0.744563	0.526156	1	0.764433	0.924665	0.948322	1	1	1	1	1	0.864031	0.999979	Urinary tract
ABAT	0	0	0	0	0	0	0	0	0	0.770625	0.929752	0.954905	1	0.943103	0.988793	0.999504	1	1	1	1	1	0.998968	1	Stomach
ABAT	1	1	0	0	0	2.24313	0	0	0	0.526523	0.780541	0.780859	1	0.798345	0.955244	0.977586	1	1	1	1	1	0.974013	0.999997	Esophagus
ABAT	0	1	0	0	0	5.48475	0	0	0	0.219937	0.835059	0.45755	1	0.819125	0.955533	0.985831	1	1	1	1	1	0.815294	0.999999	CUP
ABAT	0	0	0	0	0	0	0	0	0	0.759071	0.918674	0.949283	1	0.922041	0.98333	0.999056	1	1	1	1	1	0.998692	1	Pancreas
ABAT	0	0	0	0	0	0	0	0	0	0.853499	0.948719	0.981065	1	0.962291	0.991341	0.999758	1	1	1	1	1	0.99982	1	Mesothelioma
ABAT	0	0	0	0	0	0	0	0	0	0.501221	0.817742	0.777126	1	0.802312	0.966719	0.984986	1	1	1	1	1	0.973081	0.999998	CNS
ABCA1	14	39	3	2	4	1.26217	1.4329	1.4329	0.83927	0.406895	0.491852	0.646219	0.603712	0.960882	0.80663	0.903501	1	1	1	1	1	0.75735	1	All
ABCA1	0	4	0	1	0	3.51461	7.81992	7.81992	0	0.20292	0.174188	0.276928	1	0.833854	0.907434	0.94317	1	1	1	1	1	0.632502	1	Skin
ABCA1	0	2	0	0	0	2.83254	0	0	0	0.287044	0.676176	0.502644	1	0.798602	0.953722	0.979253	1	1	1	1	1	0.848399	0.999998	Bone/Soft tissue
ABCA1	1	9	1	0	1	1.60495	1.62714	1.62714	1.46027	0.331834	0.66662	0.605926	0.459555	0.830211	0.84921	0.94221	1	1	1	1	1	0.634461	0.99999	Breast
ABCA1	4	2	1	0	0	0.5748	2.64238	2.64238	0	0.4479	0.41518	0.499022	1	0.779202	0.933343	0.963071	1	1	1	1	1	0.845894	0.999995	Prostate
ABCA1	1	2	0	1	0	2.35764	8.77395	8.77395	0	0.29237	0.109571	0.161949	1	0.815379	0.963186	0.985897	1	1	1	1	1	0.456774	0.999998	NET
ABCA1	2	5	1	0	1	1.22306	1.85538	1.85538	2.28686	0.770567	0.607355	0.86701	0.325858	0.905023	0.879437	0.932818	1	1	1	1	1	0.63963	0.999976	Lung
ABCA1	2	7	0	0	1	1.32606	0	0	0.641936	0.639646	0.314344	0.484559	0.703832	0.90895	0.886975	0.960619	1	1	1	1	1	0.707925	0.999975	Colon/Rectum
ABCA1	0	1	0	0	1	1.42429	0	0	4.69656	0.741127	0.694719	0.876158	0.181867	0.836458	0.963355	0.989856	1	1	1	1	1	0.45201	0.999999	Kidney
ABCA1	0	0	0	0	0	0	0	0	0	0.295225	0.725623	0.546222	1	0.87673	0.973983	0.997037	1	1	1	1	1	0.876539	1	Head and neck
ABCA1	0	0	0	0	0	0	0	0	0	0.284939	0.705631	0.532531	1	0.823175	0.962933	0.989061	1	1	1	1	1	0.868086	0.999999	Ovary
ABCA1	0	0	0	0	0	0	0	0	0	0.524169	0.828312	0.800834	1	0.917137	0.983305	0.998917	1	1	1	1	1	0.978701	1	Biliary
ABCA1	0	1	0	0	0	2.73233	0	0	0	0.389389	0.775591	0.662889	1	0.891988	0.975028	0.997893	1	1	1	1	1	0.935434	1	Liver
ABCA1	0	1	0	0	0	1.91464	0	0	0	0.599515	0.735397	0.815791	1	0.841195	0.968135	0.992411	1	1	1	1	1	0.981884	0.999999	Other
ABCA1	0	0	0	0	0	0	0	0	0	0.255247	0.694642	0.488702	1	0.822879	0.963002	0.988083	1	1	1	1	1	0.838614	0.999999	Uterus
ABCA1	0	0	0	0	0	0	0	0	0	0.057437	0.509895	0.137856	1	0.764433	0.924665	0.948322	1	1	1	1	1	0.411023	0.999979	Urinary tract
ABCA1	1	0	0	0	0	0	0	0	0	0.472419	0.816976	0.754966	1	0.943103	0.988793	0.999504	1	1	1	1	1	0.967174	1	Stomach
ABCA1	3	4	0	0	0	1.55585	0	0	0	0.528008	0.490799	0.613173	1	0.798345	0.955244	0.977586	1	1	1	1	1	0.913081	0.999997	Esophagus
ABCA1	0	0	0	0	0	0	0	0	0	0.297559	0.699062	0.548565	1	0.819125	0.955533	0.985831	1	1	1	1	1	0.877951	0.999999	CUP
ABCA1	0	0	0	0	0	0	0	0	0	0.58446	0.846471	0.846936	1	0.922041	0.98333	0.999056	1	1	1	1	1	0.987638	1	Pancreas
ABCA1	0	0	0	0	0	0	0	0	0	0.708819	0.898589	0.925103	1	0.962291	0.991341	0.999758	1	1	1	1	1	0.997122	1	Mesothelioma
ABCA1	0	1	0	0	0	1.25355	0	0	0	0.834296	0.646891	0.879189	1	0.852659	0.966719	0.984986	1	1	1	1	1	0.992389	0.999998	CNS
ABCA10	11	48	2	3	2	1.52185	1.15485	1.15485	0.589381	0.140952	0.782865	0.318367	0.766528	0.851709	0.906534	0.896683	1	1	1	1	1	0.588236	1	All
ABCA10	3	5	0	0	0	0.865914	0	0	0	0.829817	0.260388	0.530729	1	0.936952	0.907434	0.94317	1	1	1	1	1	0.866948	1	Skin
ABCA10	0	4	0	0	0	5.38772	0	0	0	0.0333455	0.647769	0.0846637	1	0.798602	0.953722	0.979253	1	1	1	1	1	0.293704	0.999998	Bone/Soft tissue
ABCA10	1	12	1	0	0	2.42791	1.45391	1.45391	0	0.0496066	0.73689	0.145243	1	0.822268	0.84921	0.94221	1	1	1	1	1	0.425467	0.99999	Breast
ABCA10	1	4	0	0	0	2.28633	0	0	0	0.208387	0.49389	0.337514	1	0.779202	0.933343	0.963071	1	1	1	1	1	0.704105	0.999995	Prostate
ABCA10	0	0	0	0	0	0	0	0	0	0.303689	0.684874	0.542982	1	0.815379	0.963186	0.985897	1	1	1	1	1	0.874569	0.999998	NET
ABCA10	2	9	0	1	1	1.94857	1.28355	1.28355	2.55003	0.267283	0.829518	0.532037	0.300324	0.803361	0.879437	0.932818	1	1	1	1	1	0.452816	0.999976	Lung
ABCA10	2	7	0	1	1	1.43936	1.61544	1.61544	0.923166	0.544876	0.680946	0.806666	0.594791	0.878457	0.886975	0.960619	1	1	1	1	1	0.832157	0.999975	Colon/Rectum
ABCA10	0	0	0	0	0	0	0	0	0	0.339509	0.731125	0.597836	1	0.836458	0.963355	0.989856	1	1	1	1	1	0.905386	0.999999	Kidney
ABCA10	0	0	0	0	0	0	0	0	0	0.390216	0.747942	0.658302	1	0.87673	0.973983	0.997037	1	1	1	1	1	0.933532	1	Head and neck
ABCA10	0	2	1	0	0	3.37008	12.2593	12.2593	0	0.215397	0.0879021	0.139499	1	0.823175	0.962933	0.989061	1	1	1	1	1	0.414271	0.999999	Ovary
ABCA10	1	0	0	1	0	0	21.2331	21.2331	0	0.414581	0.0506791	0.0909319	1	0.917137	0.983305	0.998917	1	1	1	1	1	0.308954	1	Biliary
ABCA10	0	0	0	0	0	0	0	0	0	0.490261	0.805893	0.764799	1	0.891988	0.975028	0.997893	1	1	1	1	1	0.969874	1	Liver
ABCA10	0	2	0	0	0	4.67916	0	0	0	0.126089	0.726397	0.282994	1	0.841195	0.968135	0.992411	1	1	1	1	1	0.640226	0.999999	Other
ABCA10	0	0	0	0	0	0	0	0	0	0.314684	0.695653	0.562414	1	0.822879	0.963002	0.988083	1	1	1	1	1	0.886093	0.999999	Uterus
ABCA10	1	0	0	0	0	0	0	0	0	0.0638373	0.471303	0.144429	1	0.764433	0.924665	0.948322	1	1	1	1	1	0.423895	0.999979	Urinary tract
ABCA10	0	0	0	0	0	0	0	0	0	0.629347	0.86481	0.87932	1	0.943103	0.988793	0.999504	1	1	1	1	1	0.992406	1	Stomach
ABCA10	0	0	0	0	0	0	0	0	0	0.258485	0.667106	0.499029	1	0.798345	0.955244	0.977586	1	1	1	1	1	0.8459	0.999997	Esophagus
ABCA10	0	2	0	0	0	3.17624	0	0	0	0.256828	0.665927	0.456712	1	0.819125	0.955533	0.985831	1	1	1	1	1	0.814639	0.999999	CUP
ABCA10	0	0	0	0	0	0	0	0	0	0.569845	0.822256	0.832273	1	0.922041	0.98333	0.999056	1	1	1	1	1	0.985074	1	Pancreas
ABCA10	0	0	0	0	0	0	0	0	0	0.765582	0.911362	0.950615	1	0.962291	0.991341	0.999758	1	1	1	1	1	0.99876	1	Mesothelioma
ABCA10	0	1	0	0	0	1.63625	0	0	0	0.660086	0.654664	0.818453	1	0.802312	0.966719	0.984986	1	1	1	1	1	0.982421	0.999998	CNS
ABCA12	31	97	6	1	9	1.31716	0.76469	0.76469	1.57472	0.153523	0.504499	0.158991	0.19659	0.858096	0.80663	0.896683	1	1	1	1	1	0.139575	1	All
ABCA12	7	23	1	0	0	1.839	0.698179	0.698179	0	0.120068	0.722563	0.206163	1	0.833854	0.907434	0.94317	1	1	1	1	1	0.531713	1	Skin
ABCA12	2	4	0	0	0	1.6461	0	0	0	0.469646	0.440261	0.533078	1	0.798602	0.953722	0.979253	1	1	1	1	1	0.868431	0.999998	Bone/Soft tissue
ABCA12	3	9	2	0	2	1.04151	1.81003	1.81003	2.37208	0.929681	0.47415	0.771226	0.211304	0.988817	0.84921	0.94221	1	1	1	1	1	0.458616	0.99999	Breast
ABCA12	1	5	0	1	1	1.6446	2.6933	2.6933	1.31753	0.403698	0.412255	0.552621	0.476204	0.779202	0.933343	0.963071	1	1	1	1	1	0.614478	0.999995	Prostate
ABCA12	0	2	0	0	0	2.22432	0	0	0	0.322472	0.623827	0.542481	1	0.815379	0.963186	0.985897	1	1	1	1	1	0.874264	0.999998	NET
ABCA12	3	9	1	0	1	1.11875	0.872165	0.872165	1.35318	0.844378	0.900003	0.959772	0.465315	0.936031	0.906359	0.962713	1	1	1	1	1	0.806598	0.999976	Lung
ABCA12	7	21	1	0	4	1.45474	0.592869	0.592869	2.28168	0.329108	0.593813	0.431373	0.142864	0.849526	0.886975	0.960619	1	1	1	1	1	0.233362	0.999975	Colon/Rectum
ABCA12	0	1	0	0	1	1.28449	0	0	6.14661	0.812235	0.673507	0.889128	0.143966	0.841666	0.963355	0.989856	1	1	1	1	1	0.391141	0.999999	Kidney
ABCA12	0	2	0	0	0	3.06717	0	0	0	0.211667	0.68929	0.417189	1	0.87673	0.973983	0.997037	1	1	1	1	1	0.781902	1	Head and neck
ABCA12	1	3	0	0	0	1.80727	0	0	0	0.451256	0.533803	0.590727	1	0.823175	0.962933	0.989061	1	1	1	1	1	0.901686	0.999999	Ovary
ABCA12	0	0	0	0	1	0	0	0	14.0006	0.460514	0.787179	0.740643	0.0635745	0.917137	0.983305	0.998917	1	1	1	1	1	0.19097	1	Biliary
ABCA12	0	2	0	0	0	4.92165	0	0	0	0.0746254	0.762903	0.194976	1	0.891988	0.975028	0.997893	1	1	1	1	1	0.513738	1	Liver
ABCA12	1	2	0	0	0	1.78629	0	0	0	0.523242	0.596433	0.690466	1	0.841195	0.968135	0.992411	1	1	1	1	1	0.946207	0.999999	Other
ABCA12	0	0	0	0	0	0	0	0	0	0.192442	0.622498	0.385212	1	0.822879	0.963002	0.988083	1	1	1	1	1	0.75269	0.999999	Uterus
ABCA12	0	3	0	0	0	1.07618	0	0	0	0.913285	0.401286	0.693166	1	0.942804	0.924665	0.948322	1	1	1	1	1	0.947202	0.999979	Urinary tract
ABCA12	0	1	0	0	0	3.96955	0	0	0	0.382253	0.817955	0.650188	1	0.943103	0.988793	0.999504	1	1	1	1	1	0.93009	1	Stomach
ABCA12	3	5	0	0	0	1.10948	0	0	0	0.874616	0.339394	0.601861	1	0.891175	0.955244	0.977586	1	1	1	1	1	0.907443	0.999997	Esophagus
ABCA12	2	3	1	0	0	1.31184	3.31831	3.31831	0	0.723229	0.343849	0.629806	1	0.819125	0.955533	0.985831	1	1	1	1	1	0.920993	0.999999	CUP
ABCA12	0	0	0	0	0	0	0	0	0	0.442257	0.771223	0.720006	1	0.922041	0.98333	0.999056	1	1	1	1	1	0.956525	1	Pancreas
ABCA12	0	0	0	0	0	0	0	0	0	0.697504	0.891597	0.918671	1	0.962291	0.991341	0.999758	1	1	1	1	1	0.996599	1	Mesothelioma
ABCA12	1	2	0	0	0	1.69284	0	0	0	0.518964	0.558395	0.676659	1	0.802312	0.966719	0.984986	1	1	1	1	1	0.940954	0.999998	CNS
ABCA13	88	199	10	4	20	0.958811	0.631934	0.631934	1.82562	0.739238	0.0907588	0.230857	0.0929603	0.984985	0.80663	0.896683	1	1	1	1	1	0.103902	1	All
ABCA13	20	30	0	2	2	0.907314	0.503434	0.503434	4.69098	0.733002	0.307698	0.59347	0.0892428	0.896595	0.907434	0.94317	1	1	1	1	1	0.208577	1	Skin
ABCA13	5	6	0	0	2	0.931861	0	0	8.55367	0.896862	0.239039	0.499677	0.0416203	0.9069	0.953722	0.979253	1	1	1	1	1	0.101342	0.999998	Bone/Soft tissue
ABCA13	9	30	2	0	1	1.44537	0.852842	0.852842	0.651237	0.22753	0.828544	0.41168	0.709023	0.822268	0.856159	0.94221	1	1	1	1	1	0.651318	0.99999	Breast
ABCA13	4	20	1	0	4	2.64746	1.4657	1.4657	2.69049	0.00907948	0.729158	0.0328647	0.107936	0.779202	0.933343	0.963071	1	1	1	1	1	0.0235595	0.999995	Prostate
ABCA13	2	1	0	0	1	0.573098	0	0	4.98489	0.543676	0.5293	0.6837	0.120113	0.815379	0.963186	0.985897	1	1	1	1	1	0.287389	0.999998	NET
ABCA13	12	25	1	1	5	0.836561	0.544144	0.544144	3.15421	0.600198	0.387001	0.669111	0.0649834	0.823767	0.879437	0.932818	1	1	1	1	1	0.179813	0.999976	Lung
ABCA13	20	39	1	0	6	0.843734	0.258532	0.258532	1.80411	0.524952	0.100013	0.253057	0.185795	0.874155	0.886975	0.960619	1	1	1	1	1	0.190758	0.999975	Colon/Rectum
ABCA13	0	1	0	1	1	0.666865	7.11118	7.11118	3.54621	0.669594	0.139426	0.302716	0.229807	0.836458	0.963355	0.989856	1	1	1	1	1	0.254993	0.999999	Kidney
ABCA13	0	2	0	0	0	1.26046	0	0	0	0.777887	0.564542	0.807191	1	0.87673	0.973983	0.997037	1	1	1	1	1	0.980087	1	Head and neck
ABCA13	0	2	1	0	1	0.976119	4.95988	4.95988	3.242	0.979112	0.234712	0.471969	0.217867	0.979848	0.962933	0.989061	1	1	1	1	1	0.336728	0.999999	Ovary
ABCA13	1	2	1	0	0	1.53831	8.36951	8.36951	0	0.667723	0.141161	0.337282	1	0.917137	0.983305	0.998917	1	1	1	1	1	0.703852	1	Biliary
ABCA13	0	0	0	0	1	0	0	0	8.89445	0.211407	0.700051	0.425333	0.0897443	0.891988	0.975028	0.997893	1	1	1	1	1	0.162826	1	Liver
ABCA13	0	3	0	0	2	2.08259	0	0	5.75503	0.384676	0.600677	0.56647	0.063034	0.841195	0.968135	0.992411	1	1	1	1	1	0.154697	0.999999	Other
ABCA13	3	1	0	0	0	0.380663	0	0	0	0.299496	0.454639	0.459108	1	0.822879	0.963002	0.988083	1	1	1	1	1	0.81651	0.999999	Uterus
ABCA13	1	9	1	0	3	1.66334	1.62951	1.62951	6.54105	0.27628	0.663297	0.534946	0.0365888	0.764433	0.924665	0.948322	1	1	1	1	1	0.0965656	0.999979	Urinary tract
ABCA13	0	2	0	0	0	4.08411	0	0	0	0.282514	0.781219	0.512548	1	0.943103	0.988793	0.999504	1	1	1	1	1	0.855115	1	Stomach
ABCA13	8	15	2	0	1	1.03113	1.6423	1.6423	2.37819	0.941439	0.546822	0.829446	0.295546	0.948996	0.955244	0.977586	1	1	1	1	1	0.589788	0.999997	Esophagus
ABCA13	1	7	0	0	0	2.60345	0	0	0	0.14261	0.447821	0.204228	1	0.819125	0.955533	0.985831	1	1	1	1	1	0.528648	0.999999	CUP
ABCA13	1	1	0	0	1	1.05455	0	0	7.22592	0.964954	0.666459	0.908501	0.102299	0.965438	0.98333	0.999056	1	1	1	1	1	0.313744	1	Pancreas
ABCA13	0	0	0	0	0	0	0	0	0	0.589283	0.861574	0.851347	1	0.962291	0.991341	0.999758	1	1	1	1	1	0.988359	1	Mesothelioma
ABCA13	1	3	0	0	1	1.28416	0	0	4.68822	0.707168	0.474608	0.712381	0.177543	0.802312	0.966719	0.984986	1	1	1	1	1	0.387996	0.999998	CNS
ABCA2	24	48	1	1	2	1.18442	0.667338	0.667338	0.456434	0.47316	0.557642	0.574681	0.849571	0.966034	0.817843	0.900142	1	1	1	1	1	0.838277	1	All
ABCA2	7	7	0	0	0	0.961615	0	0	0	0.939578	0.290093	0.570462	1	0.977585	0.907434	0.94317	1	1	1	1	1	0.890667	1	Skin
ABCA2	0	1	0	0	0	1.24376	0	0	0	0.854933	0.703618	0.910817	1	0.870289	0.953722	0.979253	1	1	1	1	1	0.995899	0.999998	Bone/Soft tissue
ABCA2	1	8	1	0	0	1.57	2.67235	2.67235	0	0.370469	0.413729	0.531995	1	0.837617	0.84921	0.94221	1	1	1	1	1	0.867748	0.99999	Breast
ABCA2	0	4	0	0	0	1.67216	0	0	0	0.435298	0.593761	0.622358	1	0.779202	0.933343	0.963071	1	1	1	1	1	0.917505	0.999995	Prostate
ABCA2	0	0	0	0	0	0	0	0	0	0.15301	0.642473	0.323947	1	0.815379	0.963186	0.985897	1	1	1	1	1	0.689092	0.999998	NET
ABCA2	2	6	0	0	0	1.57845	0	0	0	0.488613	0.386027	0.476565	1	0.804368	0.879437	0.932818	1	1	1	1	1	0.829772	0.999976	Lung
ABCA2	6	6	0	0	2	0.605431	0	0	1.39859	0.343565	0.310022	0.422936	0.384354	0.849526	0.886975	0.960619	1	1	1	1	1	0.457879	0.999975	Colon/Rectum
ABCA2	0	1	0	0	0	1.12569	0	0	0	0.908727	0.701529	0.922896	1	0.912888	0.963355	0.989856	1	1	1	1	1	0.996948	0.999999	Kidney
ABCA2	1	1	0	0	0	1.50121	0	0	0	0.7164	0.755638	0.8902	1	0.87673	0.973983	0.997037	1	1	1	1	1	0.993738	1	Head and neck
ABCA2	0	3	0	0	0	4.13511	0	0	0	0.0972024	0.727292	0.228698	1	0.823175	0.962933	0.989061	1	1	1	1	1	0.566108	0.999999	Ovary
ABCA2	1	1	0	0	0	1.92614	0	0	0	0.607987	0.80095	0.844125	1	0.917137	0.983305	0.998917	1	1	1	1	1	0.987166	1	Biliary
ABCA2	0	1	0	0	0	2.17397	0	0	0	0.492049	0.769517	0.756517	1	0.891988	0.975028	0.997893	1	1	1	1	1	0.967608	1	Liver
ABCA2	1	1	0	1	0	0.957906	15.3771	15.3771	0	0.969453	0.0659983	0.17894	1	0.970377	0.968135	0.992411	1	1	1	1	1	0.486843	0.999999	Other
ABCA2	0	2	0	0	0	2.19856	0	0	0	0.371164	0.730369	0.625552	1	0.822879	0.963002	0.988083	1	1	1	1	1	0.919011	0.999999	Uterus
ABCA2	4	1	0	0	0	0.329052	0	0	0	0.20913	0.516681	0.378356	1	0.764433	0.924665	0.948322	1	1	1	1	1	0.746088	0.999979	Urinary tract
ABCA2	0	0	0	0	0	0	0	0	0	0.600519	0.893192	0.86553	1	0.943103	0.988793	0.999504	1	1	1	1	1	0.990524	1	Stomach
ABCA2	0	4	0	0	0	5.40888	0	0	0	0.0677517	0.761718	0.166983	1	0.798345	0.955244	0.977586	1	1	1	1	1	0.465859	0.999997	Esophagus
ABCA2	0	1	0	0	0	1.56133	0	0	0	0.721874	0.738434	0.881057	1	0.819125	0.955533	0.985831	1	1	1	1	1	0.992628	0.999999	CUP
ABCA2	0	0	0	0	0	0	0	0	0	0.549328	0.870919	0.826412	1	0.922041	0.98333	0.999056	1	1	1	1	1	0.983977	1	Pancreas
ABCA2	0	0	0	0	0	0	0	0	0	0.67203	0.900213	0.907121	1	0.962291	0.991341	0.999758	1	1	1	1	1	0.995547	1	Mesothelioma
ABCA2	1	0	0	0	0	0	0	0	0	0.155255	0.696722	0.3398	1	0.802312	0.966719	0.984986	1	1	1	1	1	0.70658	0.999998	CNS
ABCA3	26	52	1	2	3	1.25482	0.925118	0.925118	0.930254	0.317292	0.896622	0.564413	0.557867	0.939389	0.957989	0.900142	1	1	1	1	1	0.678729	1	All
ABCA3	4	8	1	0	0	1.91585	2.78317	2.78317	0	0.244743	0.405177	0.426145	1	0.833854	0.907434	0.94317	1	1	1	1	1	0.789636	1	Skin
ABCA3	1	2	0	0	0	2.05498	0	0	0	0.432813	0.672116	0.65881	1	0.798602	0.953722	0.979253	1	1	1	1	1	0.933745	0.999998	Bone/Soft tissue
ABCA3	2	9	0	0	0	1.93356	0	0	0	0.166712	0.405249	0.242516	1	0.822268	0.84921	0.94221	1	1	1	1	1	0.586086	0.99999	Breast
ABCA3	1	6	0	1	0	2.59744	6.51443	6.51443	0	0.0954576	0.161595	0.119704	1	0.779202	0.933343	0.963071	1	1	1	1	1	0.373805	0.999995	Prostate
ABCA3	1	0	0	0	0	0	0	0	0	0.235711	0.704211	0.460991	1	0.815379	0.963186	0.985897	1	1	1	1	1	0.817972	0.999998	NET
ABCA3	4	7	0	0	1	1.16678	0	0	3.13429	0.785525	0.276976	0.498132	0.255738	0.91144	0.879437	0.932818	1	1	1	1	1	0.38988	0.999976	Lung
ABCA3	3	8	0	0	1	1.33792	0	0	0.965064	0.598332	0.404175	0.573839	0.581086	0.896713	0.886975	0.960619	1	1	1	1	1	0.699666	0.999975	Colon/Rectum
ABCA3	1	0	0	1	0	0	19.9071	19.9071	0	0.270174	0.043951	0.070456	1	0.836458	0.963355	0.989856	1	1	1	1	1	0.257359	0.999999	Kidney
ABCA3	1	0	0	0	1	0	0	0	15.2901	0.335131	0.789668	0.607724	0.0596598	0.87673	0.973983	0.997037	1	1	1	1	1	0.156525	1	Head and neck
ABCA3	2	0	0	0	0	0	0	0	0	0.171726	0.676649	0.365793	1	0.823175	0.962933	0.989061	1	1	1	1	1	0.733666	0.999999	Ovary
ABCA3	0	0	0	0	0	0	0	0	0	0.535675	0.866634	0.815892	1	0.917137	0.983305	0.998917	1	1	1	1	1	0.981904	1	Biliary
ABCA3	0	0	0	0	0	0	0	0	0	0.433465	0.813348	0.715622	1	0.891988	0.975028	0.997893	1	1	1	1	1	0.955071	1	Liver
ABCA3	0	2	0	0	0	3.38553	0	0	0	0.216877	0.776875	0.440441	1	0.841195	0.968135	0.992411	1	1	1	1	1	0.801593	0.999999	Other
ABCA3	1	1	0	0	0	1.26418	0	0	0	0.831783	0.739072	0.923481	1	0.849498	0.963002	0.988083	1	1	1	1	1	0.996995	0.999999	Uterus
ABCA3	2	6	0	0	0	2.96341	0	0	0	0.0468539	0.589132	0.114501	1	0.764433	0.924665	0.948322	1	1	1	1	1	0.362645	0.999979	Urinary tract
ABCA3	0	0	0	0	0	0	0	0	0	0.595511	0.88811	0.861667	1	0.943103	0.988793	0.999504	1	1	1	1	1	0.989957	1	Stomach
ABCA3	1	2	0	0	0	1.57978	0	0	0	0.640428	0.687885	0.812878	1	0.798345	0.955244	0.977586	1	1	1	1	1	0.981285	0.999997	Esophagus
ABCA3	1	0	0	0	0	0	0	0	0	0.19775	0.678676	0.408485	1	0.819125	0.955533	0.985831	1	1	1	1	1	0.774202	0.999999	CUP
ABCA3	0	1	0	0	0	5.55961	0	0	0	0.239649	0.868808	0.490172	1	0.922041	0.98333	0.999056	1	1	1	1	1	0.839664	1	Pancreas
ABCA3	0	0	0	0	0	0	0	0	0	0.730882	0.918163	0.937601	1	0.962291	0.991341	0.999758	1	1	1	1	1	0.998011	1	Mesothelioma
ABCA3	1	0	0	0	0	0	0	0	0	0.192068	0.705335	0.399652	1	0.802312	0.966719	0.984986	1	1	1	1	1	0.766197	0.999998	CNS
ABCA4	27	61	5	3	4	1.13801	1.3284	1.3284	0.838142	0.554794	0.486353	0.730556	0.604447	0.970494	0.80663	0.9117	1	1	1	1	1	0.802528	1	All
ABCA4	10	17	3	1	0	1.35788	2.60489	2.60489	0	0.424239	0.131314	0.300213	1	0.833854	0.907434	0.94317	1	1	1	1	1	0.661448	1	Skin
ABCA4	0	2	0	0	0	2.05357	0	0	0	0.454053	0.626549	0.648593	1	0.798602	0.953722	0.979253	1	1	1	1	1	0.929401	0.999998	Bone/Soft tissue
ABCA4	3	6	0	0	0	0.853481	0	0	0	0.758104	0.225292	0.4731	1	0.949817	0.84921	0.94221	1	1	1	1	1	0.827191	0.99999	Breast
ABCA4	0	4	1	1	0	1.63403	8.0012	8.0012	0	0.455643	0.036541	0.103908	1	0.779202	0.933343	0.963071	1	1	1	1	1	0.339182	0.999995	Prostate
ABCA4	0	0	0	0	0	0	0	0	0	0.186868	0.630227	0.373254	1	0.815379	0.963186	0.985897	1	1	1	1	1	0.741094	0.999998	NET
ABCA4	2	6	0	0	0	1.19554	0	0	0	0.788163	0.275695	0.481491	1	0.912447	0.879437	0.932818	1	1	1	1	1	0.833398	0.999976	Lung
ABCA4	6	8	1	0	2	0.706585	0.913285	0.913285	1.2663	0.482486	0.930851	0.778297	0.422322	0.861888	0.932813	0.960619	1	1	1	1	1	0.694406	0.999975	Colon/Rectum
ABCA4	0	0	0	0	1	0	0	0	6.5444	0.229236	0.6912	0.449273	0.136177	0.836458	0.963355	0.989856	1	1	1	1	1	0.232115	0.999999	Kidney
ABCA4	0	1	0	0	0	2.01916	0	0	0	0.547274	0.745182	0.788567	1	0.87673	0.973983	0.997037	1	1	1	1	1	0.975882	1	Head and neck
ABCA4	0	5	0	0	1	5.60561	0	0	7.15489	0.0180537	0.659747	0.0497775	0.117306	0.823175	0.962933	0.989061	1	1	1	1	1	0.0358712	0.999999	Ovary
ABCA4	0	1	0	0	0	3.89287	0	0	0	0.353304	0.818613	0.623338	1	0.917137	0.983305	0.998917	1	1	1	1	1	0.917969	1	Biliary
ABCA4	0	0	0	0	0	0	0	0	0	0.383995	0.772733	0.656664	1	0.891988	0.975028	0.997893	1	1	1	1	1	0.932845	1	Liver
ABCA4	0	0	0	0	0	0	0	0	0	0.260176	0.699461	0.500116	1	0.841195	0.968135	0.992411	1	1	1	1	1	0.846654	0.999999	Other
ABCA4	0	1	0	0	0	1.35795	0	0	0	0.785454	0.685883	0.884916	1	0.82882	0.963002	0.988083	1	1	1	1	1	0.993108	0.999999	Uterus
ABCA4	3	1	0	0	0	0.337527	0	0	0	0.224297	0.426762	0.363335	1	0.764433	0.924665	0.948322	1	1	1	1	1	0.731186	0.999979	Urinary tract
ABCA4	0	1	0	0	0	7.27784	0	0	0	0.21651	0.871585	0.453333	1	0.943103	0.988793	0.999504	1	1	1	1	1	0.811978	1	Stomach
ABCA4	1	4	0	1	0	2.27697	5.98242	5.98242	0	0.310449	0.198314	0.339608	1	0.798345	0.955244	0.977586	1	1	1	1	1	0.706372	0.999997	Esophagus
ABCA4	1	2	0	0	0	1.52071	0	0	0	0.650078	0.578644	0.753982	1	0.819125	0.955533	0.985831	1	1	1	1	1	0.966897	0.999999	CUP
ABCA4	1	0	0	0	0	0	0	0	0	0.38072	0.759424	0.654632	1	0.922041	0.98333	0.999056	1	1	1	1	1	0.931988	1	Pancreas
ABCA4	0	0	0	0	0	0	0	0	0	0.702524	0.8957	0.921712	1	0.962291	0.991341	0.999758	1	1	1	1	1	0.996852	1	Mesothelioma
ABCA4	0	2	0	0	0	1.88328	0	0	0	0.446084	0.606417	0.647878	1	0.802312	0.966719	0.984986	1	1	1	1	1	0.929091	0.999998	CNS
ABCA5	8	23	0	3	10	0.89	0.790921	0.790921	2.83987	0.744458	0.709813	0.915245	0.0246852	0.984985	0.872336	0.964723	1	1	1	1	1	0.108223	1	All
ABCA5	1	3	0	0	1	1.05351	0	0	6.3227	0.953967	0.384061	0.661524	0.136642	0.981377	0.907434	0.94317	1	1	1	1	1	0.307658	1	Skin
ABCA5	0	0	0	0	0	0	0	0	0	0.28554	0.666143	0.524326	1	0.798602	0.953722	0.979253	1	1	1	1	1	0.862853	0.999998	Bone/Soft tissue
ABCA5	0	6	0	1	1	1.38945	1.51258	1.51258	1.90963	0.558262	0.713421	0.815795	0.382305	0.895443	0.84921	0.94221	1	1	1	1	1	0.675266	0.99999	Breast
ABCA5	2	1	0	0	0	0.536605	0	0	0	0.52471	0.476115	0.647425	1	0.779202	0.933343	0.963071	1	1	1	1	1	0.928895	0.999995	Prostate
ABCA5	0	1	0	1	0	1.8336	11.9543	11.9543	0	0.583661	0.0774594	0.182132	1	0.815379	0.963186	0.985897	1	1	1	1	1	0.492307	0.999998	NET
ABCA5	0	0	0	0	1	0	0	0	2.86822	0.120814	0.457126	0.262644	0.274295	0.803361	0.879437	0.932818	1	1	1	1	1	0.261548	0.999976	Lung
ABCA5	3	7	0	0	6	1.24497	0	0	5.5074	0.70097	0.241549	0.418886	0.00710953	0.929559	0.886975	0.960619	1	1	1	1	1	0.0203	0.999975	Colon/Rectum
ABCA5	0	0	0	0	0	0	0	0	0	0.329099	0.725282	0.584411	1	0.836458	0.963355	0.989856	1	1	1	1	1	0.898328	0.999999	Kidney
ABCA5	0	1	0	0	0	2.65676	0	0	0	0.418297	0.741206	0.679253	1	0.87673	0.973983	0.997037	1	1	1	1	1	0.941962	1	Head and neck
ABCA5	1	0	0	0	0	0	0	0	0	0.250554	0.65887	0.476023	1	0.823175	0.962933	0.989061	1	1	1	1	1	0.829369	0.999999	Ovary
ABCA5	0	0	0	0	0	0	0	0	0	0.577473	0.831405	0.839774	1	0.917137	0.983305	0.998917	1	1	1	1	1	0.986417	1	Biliary
ABCA5	0	0	0	0	0	0	0	0	0	0.480406	0.803388	0.755833	1	0.891988	0.975028	0.997893	1	1	1	1	1	0.967417	1	Liver
ABCA5	0	1	0	0	0	2.63127	0	0	0	0.447402	0.73892	0.700837	1	0.841195	0.968135	0.992411	1	1	1	1	1	0.94997	0.999999	Other
ABCA5	0	0	0	0	0	0	0	0	0	0.314442	0.684232	0.558959	1	0.822879	0.963002	0.988083	1	1	1	1	1	0.884094	0.999999	Uterus
ABCA5	0	2	0	0	1	1.224	0	0	7.64738	0.800924	0.479907	0.747657	0.113177	0.868858	0.924665	0.948322	1	1	1	1	1	0.293591	0.999979	Urinary tract
ABCA5	0	0	0	0	0	0	0	0	0	0.618953	0.858755	0.872158	1	0.943103	0.988793	0.999504	1	1	1	1	1	0.991456	1	Stomach
ABCA5	1	1	0	0	0	0.757633	0	0	0	0.814154	0.583852	0.847111	1	0.842467	0.955244	0.977586	1	1	1	1	1	0.987667	0.999997	Esophagus
ABCA5	0	0	0	1	0	0	11.9629	11.9629	0	0.324421	0.094851	0.123963	1	0.819125	0.955533	0.985831	1	1	1	1	1	0.382769	0.999999	CUP
ABCA5	0	0	0	0	0	0	0	0	0	0.588546	0.828985	0.846185	1	0.922041	0.98333	0.999056	1	1	1	1	1	0.987513	1	Pancreas
ABCA5	0	0	0	0	0	0	0	0	0	0.760681	0.908379	0.948372	1	0.962291	0.991341	0.999758	1	1	1	1	1	0.998644	1	Mesothelioma
ABCA5	0	0	0	0	0	0	0	0	0	0.304067	0.665372	0.539556	1	0.802312	0.966719	0.984986	1	1	1	1	1	0.872467	0.999998	CNS
ABCA6	12	46	3	3	5	1.42334	1.37708	1.37708	1.35261	0.210746	0.514435	0.450821	0.321083	0.901984	0.807739	0.896683	1	1	1	1	1	0.424517	1	All
ABCA6	2	8	0	1	0	1.95169	1.84816	1.84816	0	0.299016	0.613962	0.575029	1	0.833854	0.907434	0.94317	1	1	1	1	1	0.893212	1	Skin
ABCA6	0	1	0	0	0	1.17614	0	0	0	0.891354	0.627423	0.87565	1	0.902108	0.953722	0.979253	1	1	1	1	1	0.991926	0.999998	Bone/Soft tissue
ABCA6	3	7	0	0	2	1.08274	0	0	4.01986	0.872449	0.187378	0.396183	0.099811	0.97517	0.84921	0.94221	1	1	1	1	1	0.167283	0.99999	Breast
ABCA6	0	4	0	0	1	2.29346	0	0	2.20704	0.215992	0.518316	0.355066	0.336183	0.779202	0.933343	0.963071	1	1	1	1	1	0.373088	0.999995	Prostate
ABCA6	0	0	0	0	0	0	0	0	0	0.295273	0.684421	0.532775	1	0.815379	0.963186	0.985897	1	1	1	1	1	0.86824	0.999998	NET
ABCA6	4	5	1	1	0	0.647034	1.59671	1.59671	0	0.480119	0.585321	0.550027	1	0.803784	0.879437	0.932818	1	1	1	1	1	0.878826	0.999976	Lung
ABCA6	1	6	0	0	1	1.51095	0	0	0.846634	0.536722	0.356419	0.47171	0.621391	0.876791	0.886975	0.960619	1	1	1	1	1	0.652825	0.999975	Colon/Rectum
ABCA6	0	1	0	0	0	2.08324	0	0	0	0.516685	0.731755	0.763498	1	0.836458	0.963355	0.989856	1	1	1	1	1	0.969524	0.999999	Kidney
ABCA6	0	0	0	0	0	0	0	0	0	0.365811	0.738374	0.630332	1	0.87673	0.973983	0.997037	1	1	1	1	1	0.921236	1	Head and neck
ABCA6	0	1	1	0	1	1.46132	11.1651	11.1651	10.3748	0.752117	0.0974738	0.252154	0.085098	0.823222	0.962933	0.989061	1	1	1	1	1	0.103891	0.999999	Ovary
ABCA6	0	0	0	0	0	0	0	0	0	0.540113	0.823549	0.811935	1	0.917137	0.983305	0.998917	1	1	1	1	1	0.981089	1	Biliary
ABCA6	0	0	0	1	0	0	33.0717	33.0717	0	0.480615	0.0245626	0.0622356	1	0.891988	0.975028	0.997893	1	1	1	1	1	0.235053	1	Liver
ABCA6	0	0	0	0	0	0	0	0	0	0.337361	0.71777	0.597295	1	0.841195	0.968135	0.992411	1	1	1	1	1	0.905107	0.999999	Other
ABCA6	0	0	0	0	1	0	0	0	5.79554	0.298406	0.690841	0.541927	0.15538	0.822879	0.963002	0.988083	1	1	1	1	1	0.292569	0.999999	Uterus
ABCA6	1	7	0	0	0	3.43762	0	0	0	0.0190494	0.454068	0.0428991	1	0.764433	0.924665	0.948322	1	1	1	1	1	0.177984	0.999979	Urinary tract
ABCA6	0	0	1	0	0	0	60.0306	60.0306	0	0.600381	0.0226199	0.0528866	1	0.943103	0.988793	0.999504	1	1	1	1	1	0.208352	1	Stomach
ABCA6	0	2	0	0	0	2.11964	0	0	0	0.501203	0.653185	0.685261	1	0.798345	0.955244	0.977586	1	1	1	1	1	0.944259	0.999997	Esophagus
ABCA6	0	1	0	0	0	1.42634	0	0	0	0.775239	0.654924	0.859009	1	0.82242	0.955533	0.985831	1	1	1	1	1	0.989558	0.999999	CUP
ABCA6	0	0	0	0	0	0	0	0	0	0.54397	0.816009	0.812679	1	0.922041	0.98333	0.999056	1	1	1	1	1	0.981244	1	Pancreas
ABCA6	0	0	0	0	0	0	0	0	0	0.760709	0.910906	0.948725	1	0.962291	0.991341	0.999758	1	1	1	1	1	0.998662	1	Mesothelioma
ABCA6	1	3	0	0	0	3.9672	0	0	0	0.0657237	0.634029	0.160764	1	0.802312	0.966719	0.984986	1	1	1	1	1	0.454611	0.999998	CNS
ABCA7	35	54	1	1	2	0.875249	0.389118	0.389118	0.526875	0.52738	0.131409	0.307519	0.805551	0.969484	0.80663	0.896683	1	1	1	1	1	0.593405	1	All
ABCA7	7	7	0	0	0	0.833344	0	0	0	0.723774	0.2189	0.462776	1	0.89237	0.907434	0.94317	1	1	1	1	1	0.81935	1	Skin
ABCA7	0	0	0	0	0	0	0	0	0	0.209108	0.673977	0.425338	1	0.798602	0.953722	0.979253	1	1	1	1	1	0.788947	0.999998	Bone/Soft tissue
ABCA7	9	8	0	0	0	0.73254	0	0	0	0.465975	0.170907	0.329201	1	0.861849	0.84921	0.94221	1	1	1	1	1	0.694972	0.99999	Breast
ABCA7	2	3	0	1	0	0.88759	4.40281	4.40281	0	0.858837	0.245505	0.484313	1	0.91321	0.933343	0.963071	1	1	1	1	1	0.835452	0.999995	Prostate
ABCA7	0	1	1	0	0	1.04624	9.78977	9.78977	0	0.964463	0.0969277	0.252032	1	0.965575	0.963186	0.985897	1	1	1	1	1	0.599382	0.999998	NET
ABCA7	2	9	0	0	0	2.25519	0	0	0	0.173349	0.37116	0.199472	1	0.803361	0.879437	0.932818	1	1	1	1	1	0.521037	0.999976	Lung
ABCA7	5	12	0	0	0	1.19926	0	0	0	0.69555	0.277297	0.472631	1	0.928705	0.886975	0.960619	1	1	1	1	1	0.82684	0.999975	Colon/Rectum
ABCA7	1	2	0	0	0	2.5055	0	0	0	0.266907	0.710813	0.502977	1	0.836458	0.963355	0.989856	1	1	1	1	1	0.848628	0.999999	Kidney
ABCA7	0	0	0	0	0	0	0	0	0	0.283858	0.754589	0.538355	1	0.87673	0.973983	0.997037	1	1	1	1	1	0.871725	1	Head and neck
ABCA7	1	0	0	0	0	0	0	0	0	0.191129	0.681885	0.397802	1	0.823175	0.962933	0.989061	1	1	1	1	1	0.764496	0.999999	Ovary
ABCA7	0	0	0	0	0	0	0	0	0	0.448832	0.82736	0.737322	1	0.917137	0.983305	0.998917	1	1	1	1	1	0.962006	1	Biliary
ABCA7	0	1	0	0	0	2.49456	0	0	0	0.427839	0.783779	0.703232	1	0.891988	0.975028	0.997893	1	1	1	1	1	0.950818	1	Liver
ABCA7	1	2	0	0	0	2.02089	0	0	0	0.442714	0.710185	0.684709	1	0.841195	0.968135	0.992411	1	1	1	1	1	0.94405	0.999999	Other
ABCA7	1	1	0	0	1	0.846909	0	0	7.31133	0.874307	0.669515	0.903393	0.125803	0.88378	0.963002	0.988083	1	1	1	1	1	0.360795	0.999999	Uterus
ABCA7	3	3	0	0	0	1.1404	0	0	0	0.841278	0.508056	0.782591	1	0.895265	0.924665	0.948322	1	1	1	1	1	0.974439	0.999979	Urinary tract
ABCA7	0	0	0	0	0	0	0	0	0	0.581156	0.879592	0.851057	1	0.943103	0.988793	0.999504	1	1	1	1	1	0.988312	1	Stomach
ABCA7	1	1	0	0	1	0.696242	0	0	6.75137	0.758058	0.655457	0.872842	0.128913	0.810384	0.955244	0.977586	1	1	1	1	1	0.358335	0.999997	Esophagus
ABCA7	1	0	0	0	0	0	0	0	0	0.172385	0.654249	0.365833	1	0.819125	0.955533	0.985831	1	1	1	1	1	0.733706	0.999999	CUP
ABCA7	0	0	0	0	0	0	0	0	0	0.55337	0.864142	0.828336	1	0.922041	0.98333	0.999056	1	1	1	1	1	0.984342	1	Pancreas
ABCA7	0	0	0	0	0	0	0	0	0	0.69087	0.902567	0.917075	1	0.962291	0.991341	0.999758	1	1	1	1	1	0.996463	1	Mesothelioma
ABCA7	1	4	0	0	0	3.00447	0	0	0	0.0866551	0.641464	0.202074	1	0.802312	0.966719	0.984986	1	1	1	1	1	0.525215	0.999998	CNS
ABCA8	29	55	5	1	1	0.875596	0.777685	0.777685	0.258658	0.548298	0.559788	0.769607	0.938957	0.969484	0.81837	0.918348	1	1	1	1	1	0.957382	1	All
ABCA8	10	12	0	1	0	0.841257	0.636244	0.636244	0	0.67888	0.644555	0.856786	1	0.87505	0.907434	0.94317	1	1	1	1	1	0.989217	1	Skin
ABCA8	0	0	0	0	0	0	0	0	0	0.24967	0.660785	0.478098	1	0.798602	0.953722	0.979253	1	1	1	1	1	0.830905	0.999998	Bone/Soft tissue
ABCA8	2	12	0	0	0	2.11744	0	0	0	0.0878111	0.240561	0.085419	1	0.822268	0.84921	0.94221	1	1	1	1	1	0.295566	0.99999	Breast
ABCA8	1	2	0	0	0	0.979749	0	0	0	0.979589	0.493339	0.790772	1	0.988501	0.933343	0.963071	1	1	1	1	1	0.976402	0.999995	Prostate
ABCA8	1	0	0	0	0	0	0	0	0	0.288882	0.691008	0.526882	1	0.815379	0.963186	0.985897	1	1	1	1	1	0.864497	0.999998	NET
ABCA8	4	5	1	0	0	0.694332	0.903882	0.903882	0	0.553845	0.925015	0.836342	1	0.813239	0.928176	0.932818	1	1	1	1	1	0.985811	0.999976	Lung
ABCA8	3	9	0	0	0	1.43559	0	0	0	0.501149	0.259833	0.355441	1	0.867595	0.886975	0.960619	1	1	1	1	1	0.723108	0.999975	Colon/Rectum
ABCA8	0	0	0	0	1	0	0	0	9.33048	0.328517	0.735228	0.586375	0.0987448	0.836458	0.963355	0.989856	1	1	1	1	1	0.222863	0.999999	Kidney
ABCA8	1	1	0	0	0	2.19475	0	0	0	0.502945	0.736994	0.75244	1	0.87673	0.973983	0.997037	1	1	1	1	1	0.96646	1	Head and neck
ABCA8	0	2	1	0	0	2.9319	11.73	11.73	0	0.268436	0.0923003	0.165522	1	0.823175	0.962933	0.989061	1	1	1	1	1	0.463238	0.999999	Ovary
ABCA8	0	0	0	0	0	0	0	0	0	0.539561	0.828047	0.812387	1	0.917137	0.983305	0.998917	1	1	1	1	1	0.981183	1	Biliary
ABCA8	0	0	0	0	0	0	0	0	0	0.483236	0.807003	0.759125	1	0.891988	0.975028	0.997893	1	1	1	1	1	0.968331	1	Liver
ABCA8	2	2	0	0	0	2.28573	0	0	0	0.358549	0.644375	0.577059	1	0.841195	0.968135	0.992411	1	1	1	1	1	0.894332	0.999999	Other
ABCA8	1	4	0	0	0	5.78732	0	0	0	0.013309	0.675016	0.0411254	1	0.822879	0.963002	0.988083	1	1	1	1	1	0.172362	0.999999	Uterus
ABCA8	1	3	2	0	0	1.47748	7.80296	7.80296	0	0.568873	0.0351081	0.102368	1	0.764858	0.924665	0.948322	1	1	1	1	1	0.335684	0.999979	Urinary tract
ABCA8	0	0	0	0	0	0	0	0	0	0.572242	0.848789	0.840524	1	0.943103	0.988793	0.999504	1	1	1	1	1	0.986548	1	Stomach
ABCA8	1	2	0	0	0	1.23725	0	0	0	0.826858	0.571371	0.816666	1	0.852079	0.955244	0.977586	1	1	1	1	1	0.982061	0.999997	Esophagus
ABCA8	1	0	0	0	0	0	0	0	0	0.179757	0.596057	0.36588	1	0.819125	0.955533	0.985831	1	1	1	1	1	0.733754	0.999999	CUP
ABCA8	0	0	1	0	0	0	35.7107	35.7107	0	0.527262	0.0321212	0.0704678	1	0.922041	0.98333	0.999056	1	1	1	1	1	0.257391	1	Pancreas
ABCA8	0	0	0	0	0	0	0	0	0	0.760215	0.913108	0.948829	1	0.962291	0.991341	0.999758	1	1	1	1	1	0.998668	1	Mesothelioma
ABCA8	1	1	0	0	0	1.36338	0	0	0	0.775929	0.65345	0.866271	1	0.817315	0.966719	0.984986	1	1	1	1	1	0.990631	0.999998	CNS
ABCA9	18	53	6	4	5	1.24952	1.72099	1.72099	1.36794	0.372188	0.170403	0.364683	0.315049	0.950818	0.80663	0.896683	1	1	1	1	1	0.363493	1	All
ABCA9	5	9	1	0	0	1.12407	1.03375	1.03375	0	0.823229	0.975562	0.97479	1	0.935251	0.976884	0.976403	1	1	1	1	1	0.99968	1	Skin
ABCA9	0	2	0	0	0	2.48166	0	0	0	0.349077	0.635557	0.554268	1	0.798602	0.953722	0.979253	1	1	1	1	1	0.881345	0.999998	Bone/Soft tissue
ABCA9	3	12	1	1	1	1.91317	2.25012	2.25012	1.90256	0.130277	0.33991	0.25922	0.383325	0.822268	0.84921	0.94221	1	1	1	1	1	0.328795	0.99999	Breast
ABCA9	1	3	0	0	1	1.4765	0	0	2.23758	0.582654	0.459663	0.634581	0.332803	0.782752	0.933343	0.963071	1	1	1	1	1	0.53959	0.999995	Prostate
ABCA9	0	1	0	0	0	1.7856	0	0	0	0.5988	0.678894	0.79881	1	0.815379	0.963186	0.985897	1	1	1	1	1	0.978248	0.999998	NET
ABCA9	1	6	2	1	0	1.73828	5.44379	5.44379	0	0.444818	0.0541558	0.156434	1	0.803361	0.879437	0.932818	1	1	1	1	1	0.446638	0.999976	Lung
ABCA9	3	3	1	2	1	0.481339	3.75067	3.75067	0.871714	0.298071	0.0925461	0.0632526	0.612443	0.849526	0.886975	0.960619	1	1	1	1	1	0.164675	0.999975	Colon/Rectum
ABCA9	0	2	0	0	0	4.10886	0	0	0	0.109316	0.72577	0.26025	1	0.836458	0.963355	0.989856	1	1	1	1	1	0.610576	0.999999	Kidney
ABCA9	0	1	0	0	0	2.52991	0	0	0	0.439277	0.741596	0.699099	1	0.87673	0.973983	0.997037	1	1	1	1	1	0.949351	1	Head and neck
ABCA9	0	3	0	0	0	4.46464	0	0	0	0.081539	0.672225	0.188918	1	0.823175	0.962933	0.989061	1	1	1	1	1	0.50374	0.999999	Ovary
ABCA9	0	0	1	0	0	0	36.6179	36.6179	0	0.537835	0.0331275	0.071431	1	0.917137	0.983305	0.998917	1	1	1	1	1	0.259939	1	Biliary
ABCA9	0	0	0	0	0	0	0	0	0	0.477736	0.802251	0.753261	1	0.891988	0.975028	0.997893	1	1	1	1	1	0.966692	1	Liver
ABCA9	2	1	0	0	0	1.12063	0	0	0	0.918668	0.615974	0.874853	1	0.923106	0.968135	0.992411	1	1	1	1	1	0.99182	0.999999	Other
ABCA9	0	0	0	0	0	0	0	0	0	0.292639	0.680636	0.532255	1	0.822879	0.963002	0.988083	1	1	1	1	1	0.867913	0.999999	Uterus
ABCA9	1	5	0	0	3	2.50684	0	0	22.5098	0.116623	0.452948	0.204674	0.00222598	0.764433	0.924665	0.948322	1	1	1	1	1	0.00396094	0.999979	Urinary tract
ABCA9	0	1	0	0	0	7.07299	0	0	0	0.222697	0.856175	0.459412	1	0.943103	0.988793	0.999504	1	1	1	1	1	0.816747	1	Stomach
ABCA9	0	1	0	0	0	1.11316	0	0	0	0.936286	0.654364	0.895977	1	0.944661	0.955244	0.977586	1	1	1	1	1	0.994392	0.999997	Esophagus
ABCA9	1	1	0	0	0	0.953971	0	0	0	0.967194	0.586366	0.862407	1	0.968407	0.955533	0.985831	1	1	1	1	1	0.990067	0.999999	CUP
ABCA9	0	0	0	0	0	0	0	0	0	0.543866	0.811877	0.811726	1	0.922041	0.98333	0.999056	1	1	1	1	1	0.981046	1	Pancreas
ABCA9	0	0	0	0	0	0	0	0	0	0.75837	0.909882	0.947696	1	0.962291	0.991341	0.999758	1	1	1	1	1	0.998608	1	Mesothelioma
ABCA9	1	2	0	0	0	2.53339	0	0	0	0.277411	0.615857	0.482684	1	0.802312	0.966719	0.984986	1	1	1	1	1	0.834268	0.999998	CNS
ABCB1	22	44	4	2	2	0.922251	1.04299	1.04299	0.708795	0.744144	0.926258	0.926006	0.694643	0.984985	0.970388	0.969648	1	1	1	1	1	0.927063	1	All
ABCB1	5	12	2	1	0	1.82137	4.26137	4.26137	0	0.216714	0.0651076	0.142592	1	0.833854	0.907434	0.94317	1	1	1	1	1	0.420328	1	Skin
ABCB1	0	3	0	1	0	5.32761	14.3835	14.3835	0	0.0555967	0.0743112	0.0500932	1	0.798602	0.953722	0.979253	1	1	1	1	1	0.200066	0.999998	Bone/Soft tissue
ABCB1	1	5	0	0	0	1.21208	0	0	0	0.738527	0.312264	0.543629	1	0.946057	0.84921	0.94221	1	1	1	1	1	0.874964	0.99999	Breast
ABCB1	1	3	0	0	0	1.99349	0	0	0	0.342302	0.555414	0.519141	1	0.779202	0.933343	0.963071	1	1	1	1	1	0.859479	0.999995	Prostate
ABCB1	1	0	0	0	0	0	0	0	0	0.331944	0.730917	0.588964	1	0.815379	0.963186	0.985897	1	1	1	1	1	0.900756	0.999998	NET
ABCB1	7	4	0	0	0	0.454037	0	0	0	0.176456	0.124533	0.165902	1	0.803361	0.879437	0.932818	1	1	1	1	1	0.463922	0.999976	Lung
ABCB1	2	2	1	0	2	0.450554	2.05145	2.05145	2.1672	0.331298	0.548469	0.433357	0.236838	0.849526	0.886975	0.960619	1	1	1	1	1	0.336292	0.999975	Colon/Rectum
ABCB1	0	0	0	0	0	0	0	0	0	0.377276	0.766394	0.648278	1	0.836458	0.963355	0.989856	1	1	1	1	1	0.929265	0.999999	Kidney
ABCB1	0	0	0	0	0	0	0	0	0	0.437241	0.784467	0.713507	1	0.87673	0.973983	0.997037	1	1	1	1	1	0.95436	1	Head and neck
ABCB1	0	1	0	0	0	2.18423	0	0	0	0.530563	0.746459	0.77289	1	0.823175	0.962933	0.989061	1	1	1	1	1	0.972001	0.999999	Ovary
ABCB1	0	2	0	0	0	13.6956	0	0	0	0.03014	0.85479	0.091227	1	0.917137	0.983305	0.998917	1	1	1	1	1	0.309661	1	Biliary
ABCB1	0	0	0	0	0	0	0	0	0	0.523681	0.83258	0.798	1	0.891988	0.975028	0.997893	1	1	1	1	1	0.978066	1	Liver
ABCB1	0	1	0	0	0	2.86859	0	0	0	0.411685	0.770946	0.678073	1	0.841195	0.968135	0.992411	1	1	1	1	1	0.941505	0.999999	Other
ABCB1	1	0	0	0	0	0	0	0	0	0.305716	0.707778	0.554587	1	0.822879	0.963002	0.988083	1	1	1	1	1	0.881533	0.999999	Uterus
ABCB1	2	1	0	0	0	0.58452	0	0	0	0.580174	0.510132	0.6993	1	0.765615	0.924665	0.948322	1	1	1	1	1	0.949422	0.999979	Urinary tract
ABCB1	0	2	0	0	0	18.4337	0	0	0	0.0250123	0.881772	0.0780618	1	0.943103	0.988793	0.999504	1	1	1	1	1	0.277139	1	Stomach
ABCB1	1	4	0	0	0	3.47529	0	0	0	0.123995	0.632448	0.247936	1	0.798345	0.955244	0.977586	1	1	1	1	1	0.593703	0.999997	Esophagus
ABCB1	1	2	0	0	0	2.51503	0	0	0	0.332324	0.648971	0.545492	1	0.819125	0.955533	0.985831	1	1	1	1	1	0.876097	0.999999	CUP
ABCB1	0	0	0	0	0	0	0	0	0	0.614219	0.855554	0.867644	1	0.922041	0.98333	0.999056	1	1	1	1	1	0.990827	1	Pancreas
ABCB1	0	0	0	0	0	0	0	0	0	0.780411	0.925395	0.957677	1	0.962291	0.991341	0.999758	1	1	1	1	1	0.999092	1	Mesothelioma
ABCB1	0	2	1	0	0	3.79773	15.0394	15.0394	0	0.13812	0.0623917	0.0655961	1	0.802312	0.966719	0.984986	1	1	1	1	1	0.244296	0.999998	CNS
ABCB10	10	14	0	2	0	0.76165	1.31374	1.31374	0	0.471255	0.727103	0.667471	1	0.966034	0.878659	0.904547	1	1	1	1	1	0.937302	1	All
ABCB10	1	1	0	0	0	0.653558	0	0	0	0.721371	0.604302	0.835568	1	0.891854	0.907434	0.94317	1	1	1	1	1	0.985672	1	Skin
ABCB10	0	0	0	0	0	0	0	0	0	0.440797	0.815246	0.725037	1	0.798602	0.953722	0.979253	1	1	1	1	1	0.95816	0.999998	Bone/Soft tissue
ABCB10	4	4	0	0	0	1.23532	0	0	0	0.722291	0.425104	0.670646	1	0.941389	0.84921	0.94221	1	1	1	1	1	0.938578	0.99999	Breast
ABCB10	0	0	0	0	0	0	0	0	0	0.175562	0.728615	0.379403	1	0.779202	0.933343	0.963071	1	1	1	1	1	0.747104	0.999995	Prostate
ABCB10	1	0	0	0	0	0	0	0	0	0.419548	0.804944	0.700373	1	0.815379	0.963186	0.985897	1	1	1	1	1	0.949805	0.999998	NET
ABCB10	2	2	0	1	0	0.955743	4.63911	4.63911	0	0.959074	0.245767	0.490241	1	0.985536	0.879437	0.932818	1	1	1	1	1	0.839714	0.999976	Lung
ABCB10	1	2	0	0	0	0.860782	0	0	0	0.865588	0.606016	0.868653	1	0.974798	0.886975	0.960619	1	1	1	1	1	0.990969	0.999975	Colon/Rectum
ABCB10	0	1	0	0	0	3.81469	0	0	0	0.275921	0.838595	0.5408	1	0.836458	0.963355	0.989856	1	1	1	1	1	0.873233	0.999999	Kidney
ABCB10	0	0	0	0	0	0	0	0	0	0.571585	0.865326	0.840237	1	0.87673	0.973983	0.997037	1	1	1	1	1	0.986498	1	Head and neck
ABCB10	0	0	0	0	0	0	0	0	0	0.460191	0.829764	0.745491	1	0.823175	0.962933	0.989061	1	1	1	1	1	0.964451	0.999999	Ovary
ABCB10	0	0	0	0	0	0	0	0	0	0.670235	0.909582	0.907957	1	0.917137	0.983305	0.998917	1	1	1	1	1	0.995628	1	Biliary
ABCB10	0	0	0	0	0	0	0	0	0	0.6025	0.880977	0.863445	1	0.891988	0.975028	0.997893	1	1	1	1	1	0.99022	1	Liver
ABCB10	0	0	0	1	0	0	52.9063	52.9063	0	0.464724	0.0174036	0.0410882	1	0.841195	0.968135	0.992411	1	1	1	1	1	0.172243	0.999999	Other
ABCB10	0	0	0	0	0	0	0	0	0	0.435331	0.821363	0.720041	1	0.822879	0.963002	0.988083	1	1	1	1	1	0.956536	0.999999	Uterus
ABCB10	0	1	0	0	0	1.16336	0	0	0	0.888328	0.684656	0.910665	1	0.926181	0.924665	0.948322	1	1	1	1	1	0.995885	0.999979	Urinary tract
ABCB10	0	1	0	0	0	20.1948	0	0	0	0.0746556	0.93515	0.202583	1	0.943103	0.988793	0.999504	1	1	1	1	1	0.526029	1	Stomach
ABCB10	0	0	0	0	0	0	0	0	0	0.434704	0.822649	0.722606	1	0.798345	0.955244	0.977586	1	1	1	1	1	0.957374	0.999997	Esophagus
ABCB10	1	1	0	0	0	2.61135	0	0	0	0.445506	0.796299	0.718719	1	0.819125	0.955533	0.985831	1	1	1	1	1	0.956101	0.999999	CUP
ABCB10	0	0	0	0	0	0	0	0	0	0.687694	0.91261	0.917197	1	0.922041	0.98333	0.999056	1	1	1	1	1	0.996473	1	Pancreas
ABCB10	0	0	0	0	0	0	0	0	0	0.819004	0.945552	0.97189	1	0.962291	0.991341	0.999758	1	1	1	1	1	0.999601	1	Mesothelioma
ABCB10	0	1	0	0	0	2.32941	0	0	0	0.470856	0.80459	0.746604	1	0.802312	0.966719	0.984986	1	1	1	1	1	0.964777	0.999998	CNS
ABCB11	16	58	5	4	4	1.48997	1.8936	1.8936	1.391	0.112475	0.128521	0.177062	0.326316	0.825518	0.80663	0.896683	1	1	1	1	1	0.222512	1	All
ABCB11	5	16	0	1	0	2.05084	0.979763	0.979763	0	0.114927	0.984851	0.253237	1	0.833854	0.985492	0.94317	1	1	1	1	1	0.60104	1	Skin
ABCB11	0	1	0	0	0	1.27934	0	0	0	0.836798	0.659928	0.882866	1	0.85583	0.953722	0.979253	1	1	1	1	1	0.992855	0.999998	Bone/Soft tissue
ABCB11	3	11	2	0	1	1.94985	2.76865	2.76865	2.47108	0.128845	0.241789	0.213355	0.31549	0.822268	0.84921	0.94221	1	1	1	1	1	0.248945	0.99999	Breast
ABCB11	1	3	0	0	1	1.65108	0	0	2.64274	0.483356	0.536873	0.629791	0.293571	0.779202	0.933343	0.963071	1	1	1	1	1	0.496981	0.999995	Prostate
ABCB11	0	0	0	0	0	0	0	0	0	0.321846	0.72274	0.5751	1	0.815379	0.963186	0.985897	1	1	1	1	1	0.893252	0.999998	NET
ABCB11	2	6	1	0	2	1.34056	1.5855	1.5855	5.49887	0.658017	0.697045	0.875895	0.0640324	0.847511	0.879437	0.932818	1	1	1	1	1	0.217662	0.999976	Lung
ABCB11	2	7	1	1	0	1.40691	3.97072	3.97072	0	0.570555	0.146613	0.345411	1	0.888221	0.886975	0.960619	1	1	1	1	1	0.71259	0.999975	Colon/Rectum
ABCB11	0	0	0	1	0	0	22.3145	22.3145	0	0.367709	0.0386777	0.0777738	1	0.836458	0.963355	0.989856	1	1	1	1	1	0.276404	0.999999	Kidney
ABCB11	0	0	0	0	0	0	0	0	0	0.433316	0.785128	0.709982	1	0.87673	0.973983	0.997037	1	1	1	1	1	0.953162	1	Head and neck
ABCB11	1	2	0	0	0	2.31343	0	0	0	0.362533	0.660391	0.585845	1	0.823175	0.962933	0.989061	1	1	1	1	1	0.899096	0.999999	Ovary
ABCB11	0	2	0	0	0	11.7996	0	0	0	0.0397967	0.847047	0.115219	1	0.917137	0.983305	0.998917	1	1	1	1	1	0.364198	1	Biliary
ABCB11	0	1	0	0	0	4.72437	0	0	0	0.216626	0.829816	0.455457	1	0.891988	0.975028	0.997893	1	1	1	1	1	0.813653	1	Liver
ABCB11	1	0	0	0	0	0	0	0	0	0.293688	0.715035	0.544018	1	0.841195	0.968135	0.992411	1	1	1	1	1	0.875201	0.999999	Other
ABCB11	0	1	0	0	0	1.99759	0	0	0	0.556455	0.724082	0.786393	1	0.822879	0.963002	0.988083	1	1	1	1	1	0.975362	0.999999	Uterus
ABCB11	0	2	0	0	0	1.29325	0	0	0	0.749787	0.533905	0.776242	1	0.83612	0.924665	0.948322	1	1	1	1	1	0.972857	0.999979	Urinary tract
ABCB11	0	0	0	0	0	0	0	0	0	0.651655	0.881527	0.89457	1	0.943103	0.988793	0.999504	1	1	1	1	1	0.994236	1	Stomach
ABCB11	1	1	0	0	0	0.706767	0	0	0	0.767967	0.595926	0.843878	1	0.814471	0.955244	0.977586	1	1	1	1	1	0.987124	0.999997	Esophagus
ABCB11	0	4	0	0	0	6.14656	0	0	0	0.028368	0.683662	0.0751722	1	0.819125	0.955533	0.985831	1	1	1	1	1	0.269716	0.999999	CUP
ABCB11	0	0	0	0	0	0	0	0	0	0.566495	0.838295	0.833183	1	0.922041	0.98333	0.999056	1	1	1	1	1	0.98524	1	Pancreas
ABCB11	0	0	0	0	0	0	0	0	0	0.775992	0.922356	0.955775	1	0.962291	0.991341	0.999758	1	1	1	1	1	0.999007	1	Mesothelioma
ABCB11	0	1	1	1	0	1.52281	24.4761	24.4761	0	0.70451	0.00332566	0.0130767	1	0.802312	0.966719	0.984986	1	1	1	1	1	0.0697892	0.999998	CNS
ABCB4	14	45	4	2	5	1.48399	1.55761	1.55761	1.91833	0.145792	0.365715	0.319549	0.162036	0.854187	0.80663	0.896683	1	1	1	1	1	0.205084	1	All
ABCB4	3	9	0	1	0	2.08576	1.75225	1.75225	0	0.201981	0.63556	0.440378	1	0.833854	0.907434	0.94317	1	1	1	1	1	0.801542	1	Skin
ABCB4	0	1	0	0	0	1.85498	0	0	0	0.616699	0.709022	0.81457	1	0.798602	0.953722	0.979253	1	1	1	1	1	0.981634	0.999998	Bone/Soft tissue
ABCB4	3	8	3	0	0	1.61235	4.50661	4.50661	0	0.321394	0.04879	0.119176	1	0.827793	0.84921	0.94221	1	1	1	1	1	0.372681	0.99999	Breast
ABCB4	2	3	0	0	1	1.67484	0	0	2.84538	0.464943	0.526074	0.610687	0.277199	0.779202	0.933343	0.963071	1	1	1	1	1	0.469959	0.999995	Prostate
ABCB4	0	0	0	0	0	0	0	0	0	0.334797	0.72847	0.591565	1	0.815379	0.963186	0.985897	1	1	1	1	1	0.902127	0.999998	NET
ABCB4	0	6	0	0	0	3.9619	0	0	0	0.0880367	0.518666	0.137435	1	0.803361	0.879437	0.932818	1	1	1	1	1	0.410189	0.999976	Lung
ABCB4	3	5	0	1	2	0.978718	1.82236	1.82236	2.35392	0.972344	0.607145	0.865208	0.213585	0.995063	0.886975	0.960619	1	1	1	1	1	0.496823	0.999975	Colon/Rectum
ABCB4	0	0	0	0	0	0	0	0	0	0.376062	0.762233	0.645946	1	0.836458	0.963355	0.989856	1	1	1	1	1	0.92825	0.999999	Kidney
ABCB4	0	2	1	0	0	6.28867	24.9503	24.9503	0	0.0568535	0.0362129	0.0218892	1	0.87673	0.973983	0.997037	1	1	1	1	1	0.105545	1	Head and neck
ABCB4	0	0	0	0	0	0	0	0	0	0.390266	0.762964	0.664305	1	0.823175	0.962933	0.989061	1	1	1	1	1	0.936015	0.999999	Ovary
ABCB4	0	0	0	0	1	0	0	0	23.5316	0.594797	0.850461	0.854777	0.0395698	0.917137	0.983305	0.998917	1	1	1	1	1	0.14837	1	Biliary
ABCB4	0	0	0	0	1	0	0	0	43.5182	0.522044	0.830516	0.79627	0.021814	0.891988	0.975028	0.997893	1	1	1	1	1	0.0877701	1	Liver
ABCB4	0	0	0	0	0	0	0	0	0	0.416494	0.772098	0.692662	1	0.841195	0.968135	0.992411	1	1	1	1	1	0.947017	0.999999	Other
ABCB4	0	0	0	0	0	0	0	0	0	0.375376	0.74141	0.64164	1	0.822879	0.963002	0.988083	1	1	1	1	1	0.926354	0.999999	Uterus
ABCB4	0	3	0	0	0	2.23693	0	0	0	0.263325	0.551571	0.434914	1	0.764433	0.924665	0.948322	1	1	1	1	1	0.797026	0.999979	Urinary tract
ABCB4	1	2	0	0	0	9.72559	0	0	0	0.0413943	0.835133	0.119726	1	0.943103	0.988793	0.999504	1	1	1	1	1	0.373851	1	Stomach
ABCB4	1	1	0	0	0	0.910476	0	0	0	0.937364	0.633521	0.891971	1	0.945605	0.955244	0.977586	1	1	1	1	1	0.993943	0.999997	Esophagus
ABCB4	1	2	0	0	0	2.67746	0	0	0	0.302534	0.654163	0.514275	1	0.819125	0.955533	0.985831	1	1	1	1	1	0.856266	0.999999	CUP
ABCB4	0	2	0	0	0	18.7251	0	0	0	0.0142618	0.87132	0.0480923	1	0.922041	0.98333	0.999056	1	1	1	1	1	0.194035	1	Pancreas
ABCB4	0	0	0	0	0	0	0	0	0	0.779914	0.923652	0.957305	1	0.962291	0.991341	0.999758	1	1	1	1	1	0.999075	1	Mesothelioma
ABCB4	0	1	0	0	0	1.76405	0	0	0	0.615717	0.706857	0.819125	1	0.802312	0.966719	0.984986	1	1	1	1	1	0.982556	0.999998	CNS
ABCB5	21	71	5	0	4	1.43176	0.719737	0.719737	1.36411	0.112484	0.48641	0.108753	0.33621	0.825518	0.80663	0.896683	1	1	1	1	1	0.157543	1	All
ABCB5	6	23	0	0	0	2.47768	0	0	0	0.0239081	0.120123	0.0075923	1	0.833854	0.907434	0.875264	1	1	1	1	1	0.0446475	1	Skin
ABCB5	2	4	0	0	0	2.84629	0	0	0	0.137982	0.538147	0.253611	1	0.798602	0.953722	0.979253	1	1	1	1	1	0.601553	0.999998	Bone/Soft tissue
ABCB5	3	7	0	0	0	1.24248	0	0	0	0.662551	0.207072	0.377673	1	0.925729	0.84921	0.94221	1	1	1	1	1	0.745423	0.99999	Breast
ABCB5	2	4	0	0	1	1.98977	0	0	2.5265	0.282552	0.467779	0.408948	0.303857	0.779202	0.933343	0.963071	1	1	1	1	1	0.383393	0.999995	Prostate
ABCB5	0	1	0	0	0	2.186	0	0	0	0.490768	0.730355	0.742839	1	0.815379	0.963186	0.985897	1	1	1	1	1	0.963667	0.999998	NET
ABCB5	2	13	0	0	1	2.72702	0	0	2.36117	0.0688259	0.250064	0.047739	0.318223	0.803361	0.879437	0.932818	1	1	1	1	1	0.0787991	0.999976	Lung
ABCB5	2	7	2	0	1	1.33656	2.93366	2.93366	1.08435	0.630246	0.244781	0.505427	0.545078	0.906259	0.886975	0.960619	1	1	1	1	1	0.630662	0.999975	Colon/Rectum
ABCB5	1	1	0	0	0	2.51234	0	0	0	0.427779	0.754526	0.694825	1	0.836458	0.963355	0.989856	1	1	1	1	1	0.947808	0.999999	Kidney
ABCB5	0	0	0	0	0	0	0	0	0	0.381866	0.743914	0.648665	1	0.87673	0.973983	0.997037	1	1	1	1	1	0.929432	1	Head and neck
ABCB5	0	0	0	0	0	0	0	0	0	0.287244	0.695856	0.533151	1	0.823175	0.962933	0.989061	1	1	1	1	1	0.868476	0.999999	Ovary
ABCB5	1	1	0	0	0	2.56084	0	0	0	0.471569	0.746368	0.722601	1	0.917137	0.983305	0.998917	1	1	1	1	1	0.957373	1	Biliary
ABCB5	0	0	0	0	0	0	0	0	0	0.525446	0.829267	0.798652	1	0.891988	0.975028	0.997893	1	1	1	1	1	0.978213	1	Liver
ABCB5	0	3	0	0	0	6.48059	0	0	0	0.0340714	0.720417	0.0942817	1	0.841195	0.968135	0.992411	1	1	1	1	1	0.316925	0.999999	Other
ABCB5	0	1	0	0	0	1.84046	0	0	0	0.60061	0.685034	0.79822	1	0.822879	0.963002	0.988083	1	1	1	1	1	0.978116	0.999999	Uterus
ABCB5	2	3	2	0	1	1.53874	6.97982	6.97982	8.533	0.527212	0.0431522	0.117934	0.102857	0.764433	0.924665	0.948322	1	1	1	1	1	0.0656499	0.999979	Urinary tract
ABCB5	0	0	0	0	0	0	0	0	0	0.60461	0.849716	0.861839	1	0.943103	0.988793	0.999504	1	1	1	1	1	0.989983	1	Stomach
ABCB5	0	0	0	0	0	0	0	0	0	0.252476	0.658841	0.489791	1	0.798345	0.955244	0.977586	1	1	1	1	1	0.839392	0.999997	Esophagus
ABCB5	0	1	0	0	0	1.47615	0	0	0	0.754753	0.658867	0.853679	1	0.819125	0.955533	0.985831	1	1	1	1	1	0.988731	0.999999	CUP
ABCB5	0	2	0	0	0	11.8998	0	0	0	0.0342283	0.827787	0.100593	1	0.922041	0.98333	0.999056	1	1	1	1	1	0.331621	1	Pancreas
ABCB5	0	0	0	0	0	0	0	0	0	0.783581	0.921221	0.958287	1	0.962291	0.991341	0.999758	1	1	1	1	1	0.999118	1	Mesothelioma
ABCB5	0	0	1	0	0	0	10.4831	10.4831	0	0.256963	0.0934603	0.12178	1	0.802312	0.966719	0.984986	1	1	1	1	1	0.378194	0.999998	CNS
ABCB6	9	17	0	1	2	1.05157	0.551537	0.551537	1.2623	0.89112	0.531811	0.787256	0.441348	0.99242	0.811733	0.921937	1	1	1	1	1	0.714755	1	All
ABCB6	2	0	0	0	0	0	0	0	0	0.090673	0.46215	0.201209	1	0.833854	0.907434	0.94317	1	1	1	1	1	0.52383	1	Skin
ABCB6	0	0	0	0	0	0	0	0	0	0.452575	0.781649	0.72857	1	0.798602	0.953722	0.979253	1	1	1	1	1	0.959287	0.999998	Bone/Soft tissue
ABCB6	2	9	0	1	0	3.18366	3.19077	3.19077	0	0.0169531	0.343503	0.0469448	1	0.822268	0.84921	0.94221	1	1	1	1	1	0.190539	0.99999	Breast
ABCB6	1	1	0	0	0	0.848947	0	0	0	0.875706	0.643278	0.889347	1	0.922851	0.933343	0.963071	1	1	1	1	1	0.993639	0.999995	Prostate
ABCB6	0	0	0	0	0	0	0	0	0	0.406278	0.75873	0.675861	1	0.815379	0.963186	0.985897	1	1	1	1	1	0.940642	0.999998	NET
ABCB6	1	0	0	0	0	0	0	0	0	0.132566	0.563348	0.289507	1	0.803361	0.879437	0.932818	1	1	1	1	1	0.648374	0.999976	Lung
ABCB6	0	1	0	0	1	0.622339	0	0	2.07858	0.681673	0.607221	0.820801	0.356521	0.923232	0.886975	0.960619	1	1	1	1	1	0.652231	0.999975	Colon/Rectum
ABCB6	0	0	0	0	0	0	0	0	0	0.4446	0.803999	0.724164	1	0.836458	0.963355	0.989856	1	1	1	1	1	0.957879	0.999999	Kidney
ABCB6	0	0	0	0	0	0	0	0	0	0.53828	0.841435	0.811526	1	0.87673	0.973983	0.997037	1	1	1	1	1	0.981004	1	Head and neck
ABCB6	0	0	0	0	1	0	0	0	20.8964	0.483639	0.815663	0.763188	0.0448821	0.823175	0.962933	0.989061	1	1	1	1	1	0.149824	0.999999	Ovary
ABCB6	0	0	0	0	0	0	0	0	0	0.677331	0.895985	0.909904	1	0.917137	0.983305	0.998917	1	1	1	1	1	0.995814	1	Biliary
ABCB6	0	0	0	0	0	0	0	0	0	0.583384	0.856576	0.846435	1	0.891988	0.975028	0.997893	1	1	1	1	1	0.987554	1	Liver
ABCB6	0	0	0	0	0	0	0	0	0	0.465983	0.818458	0.748555	1	0.841195	0.968135	0.992411	1	1	1	1	1	0.965345	0.999999	Other
ABCB6	0	1	0	0	0	3.15259	0	0	0	0.354835	0.79657	0.628103	1	0.822879	0.963002	0.988083	1	1	1	1	1	0.920203	0.999999	Uterus
ABCB6	0	2	0	0	0	2.37674	0	0	0	0.314968	0.67033	0.545204	1	0.764433	0.924665	0.948322	1	1	1	1	1	0.875922	0.999979	Urinary tract
ABCB6	1	1	0	0	0	10.1224	0	0	0	0.119311	0.893679	0.293255	1	0.943103	0.988793	0.999504	1	1	1	1	1	0.652995	1	Stomach
ABCB6	1	1	0	0	0	1.65357	0	0	0	0.686143	0.742016	0.86637	1	0.798345	0.955244	0.977586	1	1	1	1	1	0.990645	0.999997	Esophagus
ABCB6	0	1	0	0	0	4.04212	0	0	0	0.301217	0.811875	0.564477	1	0.819125	0.955533	0.985831	1	1	1	1	1	0.887277	0.999999	CUP
ABCB6	0	0	0	0	0	0	0	0	0	0.703437	0.901621	0.92343	1	0.922041	0.98333	0.999056	1	1	1	1	1	0.996991	1	Pancreas
ABCB6	0	0	0	0	0	0	0	0	0	0.809283	0.934432	0.968013	1	0.962291	0.991341	0.999758	1	1	1	1	1	0.999483	1	Mesothelioma
ABCB6	1	0	0	0	0	0	0	0	0	0.357193	0.749595	0.623172	1	0.802312	0.966719	0.984986	1	1	1	1	1	0.91789	0.999998	CNS
ABCB7	5	10	0	0	1	0.762279	0	0	0.622453	0.555148	0.0785151	0.207637	0.747235	0.970547	0.80663	0.896683	1	1	1	1	1	0.444258	1	All
ABCB7	0	4	0	0	0	4.52913	0	0	0	0.121036	0.630271	0.220768	1	0.833854	0.907434	0.94317	1	1	1	1	1	0.55427	1	Skin
ABCB7	0	0	0	0	0	0	0	0	0	0.399355	0.75419	0.671607	1	0.798602	0.953722	0.979253	1	1	1	1	1	0.938962	0.999998	Bone/Soft tissue
ABCB7	0	0	0	0	1	0	0	0	4.23984	0.0459473	0.432717	0.10823	0.202951	0.822268	0.84921	0.94221	1	1	1	1	1	0.105836	0.99999	Breast
ABCB7	0	0	0	0	0	0	0	0	0	0.252576	0.692608	0.484485	1	0.779202	0.933343	0.963071	1	1	1	1	1	0.835576	0.999995	Prostate
ABCB7	0	0	0	0	0	0	0	0	0	0.451657	0.789321	0.727024	1	0.815379	0.963186	0.985897	1	1	1	1	1	0.958796	0.999998	NET
ABCB7	3	2	0	0	0	0.664831	0	0	0	0.622164	0.361948	0.613811	1	0.832327	0.879437	0.932818	1	1	1	1	1	0.913392	0.999976	Lung
ABCB7	1	1	0	0	0	0.462902	0	0	0	0.471186	0.50036	0.642989	1	0.858767	0.886975	0.960619	1	1	1	1	1	0.926951	0.999975	Colon/Rectum
ABCB7	0	1	0	0	0	4.30671	0	0	0	0.242059	0.816431	0.490762	1	0.836458	0.963355	0.989856	1	1	1	1	1	0.840084	0.999999	Kidney
ABCB7	0	0	0	0	0	0	0	0	0	0.609389	0.854423	0.863251	1	0.87673	0.973983	0.997037	1	1	1	1	1	0.990192	1	Head and neck
ABCB7	0	0	0	0	0	0	0	0	0	0.432285	0.784293	0.710379	1	0.823175	0.962933	0.989061	1	1	1	1	1	0.953298	0.999999	Ovary
ABCB7	0	0	0	0	0	0	0	0	0	0.701279	0.892859	0.921267	1	0.917137	0.983305	0.998917	1	1	1	1	1	0.996816	1	Biliary
ABCB7	0	0	0	0	0	0	0	0	0	0.623219	0.868768	0.874303	1	0.891988	0.975028	0.997893	1	1	1	1	1	0.991747	1	Liver
ABCB7	0	0	0	0	0	0	0	0	0	0.532509	0.824813	0.804454	1	0.841195	0.968135	0.992411	1	1	1	1	1	0.979496	0.999999	Other
ABCB7	0	0	0	0	0	0	0	0	0	0.434755	0.771602	0.708231	1	0.822879	0.963002	0.988083	1	1	1	1	1	0.95256	0.999999	Uterus
ABCB7	0	0	0	0	0	0	0	0	0	0.23233	0.652863	0.446441	1	0.764433	0.924665	0.948322	1	1	1	1	1	0.806472	0.999979	Urinary tract
ABCB7	0	0	0	0	0	0	0	0	0	0.741879	0.912755	0.941987	1	0.943103	0.988793	0.999504	1	1	1	1	1	0.998284	1	Stomach
ABCB7	0	1	0	0	0	2.78456	0	0	0	0.46179	0.783735	0.723636	1	0.798345	0.955244	0.977586	1	1	1	1	1	0.957708	0.999997	Esophagus
ABCB7	0	1	0	0	0	3.14923	0	0	0	0.385769	0.769525	0.649686	1	0.819125	0.955533	0.985831	1	1	1	1	1	0.929874	0.999999	CUP
ABCB7	0	0	0	0	0	0	0	0	0	0.693315	0.888519	0.916696	1	0.922041	0.98333	0.999056	1	1	1	1	1	0.99643	1	Pancreas
ABCB7	0	0	0	0	0	0	0	0	0	0.830735	0.940464	0.974691	1	0.962291	0.991341	0.999758	1	1	1	1	1	0.999677	1	Mesothelioma
ABCB7	1	0	0	0	0	0	0	0	0	0.436628	0.776582	0.710515	1	0.802312	0.966719	0.984986	1	1	1	1	1	0.953344	0.999998	CNS
ABCB8	7	11	0	0	0	0.885198	0	0	0	0.774518	0.158292	0.368583	1	0.985844	0.80663	0.896683	1	1	1	1	1	0.736462	1	All
ABCB8	3	0	0	0	0	0	0	0	0	0.0617323	0.526048	0.153038	1	0.833854	0.907434	0.94317	1	1	1	1	1	0.440301	1	Skin
ABCB8	0	0	0	0	0	0	0	0	0	0.481027	0.822752	0.762516	1	0.798602	0.953722	0.979253	1	1	1	1	1	0.969258	0.999998	Bone/Soft tissue
ABCB8	0	3	0	0	0	1.6558	0	0	0	0.482182	0.584354	0.65875	1	0.868023	0.84921	0.94221	1	1	1	1	1	0.93372	0.99999	Breast
ABCB8	1	3	0	0	0	2.93227	0	0	0	0.152011	0.703154	0.327448	1	0.779202	0.933343	0.963071	1	1	1	1	1	0.693019	0.999995	Prostate
ABCB8	0	0	0	0	0	0	0	0	0	0.427601	0.799625	0.706993	1	0.815379	0.963186	0.985897	1	1	1	1	1	0.952132	0.999998	NET
ABCB8	0	0	0	0	0	0	0	0	0	0.254676	0.6863	0.495127	1	0.803361	0.879437	0.932818	1	1	1	1	1	0.843172	0.999976	Lung
ABCB8	1	2	0	0	0	0.932123	0	0	0	0.93694	0.597933	0.869699	1	0.98835	0.886975	0.960619	1	1	1	1	1	0.991116	0.999975	Colon/Rectum
ABCB8	0	0	0	0	0	0	0	0	0	0.476257	0.833196	0.759016	1	0.836458	0.963355	0.989856	1	1	1	1	1	0.968301	0.999999	Kidney
ABCB8	0	0	0	0	0	0	0	0	0	0.566827	0.869197	0.837569	1	0.87673	0.973983	0.997037	1	1	1	1	1	0.98603	1	Head and neck
ABCB8	0	2	0	0	0	8.91922	0	0	0	0.0375474	0.841843	0.111448	1	0.823175	0.962933	0.989061	1	1	1	1	1	0.355987	0.999999	Ovary
ABCB8	0	0	0	0	0	0	0	0	0	0.694631	0.912663	0.920691	1	0.917137	0.983305	0.998917	1	1	1	1	1	0.996768	1	Biliary
ABCB8	0	0	0	0	0	0	0	0	0	0.60785	0.876193	0.86607	1	0.891988	0.975028	0.997893	1	1	1	1	1	0.990602	1	Liver
ABCB8	1	0	0	0	0	0	0	0	0	0.416026	0.821962	0.70194	1	0.841195	0.968135	0.992411	1	1	1	1	1	0.950362	0.999999	Other
ABCB8	0	0	0	0	0	0	0	0	0	0.450508	0.829356	0.735811	1	0.822879	0.963002	0.988083	1	1	1	1	1	0.961545	0.999999	Uterus
ABCB8	0	1	0	0	0	1.44027	0	0	0	0.741994	0.738239	0.894156	1	0.8309	0.924665	0.948322	1	1	1	1	1	0.99419	0.999979	Urinary tract
ABCB8	0	0	0	0	0	0	0	0	0	0.77105	0.93675	0.955719	1	0.943103	0.988793	0.999504	1	1	1	1	1	0.999005	1	Stomach
ABCB8	0	0	0	0	0	0	0	0	0	0.476023	0.840029	0.762865	1	0.798345	0.955244	0.977586	1	1	1	1	1	0.969353	0.999997	Esophagus
ABCB8	1	0	0	0	0	0	0	0	0	0.433297	0.806485	0.715935	1	0.819125	0.955533	0.985831	1	1	1	1	1	0.955176	0.999999	CUP
ABCB8	0	0	0	0	0	0	0	0	0	0.725092	0.918926	0.935423	1	0.922041	0.98333	0.999056	1	1	1	1	1	0.997869	1	Pancreas
ABCB8	0	0	0	0	0	0	0	0	0	0.819829	0.944864	0.972068	1	0.962291	0.991341	0.999758	1	1	1	1	1	0.999606	1	Mesothelioma
ABCB8	0	0	0	0	0	0	0	0	0	0.384417	0.805967	0.665414	1	0.802312	0.966719	0.984986	1	1	1	1	1	0.936468	0.999998	CNS
ABCB9	6	15	1	1	1	1.32293	2.45421	2.45421	0.647807	0.488653	0.295	0.520339	0.735158	0.967283	0.80663	0.897341	1	1	1	1	1	0.750123	1	All
ABCB9	2	4	0	0	0	2.27548	0	0	0	0.276801	0.585157	0.444166	1	0.833854	0.907434	0.94317	1	1	1	1	1	0.804632	1	Skin
ABCB9	0	1	0	0	0	3.27345	0	0	0	0.361841	0.821721	0.639485	1	0.798602	0.953722	0.979253	1	1	1	1	1	0.925394	0.999998	Bone/Soft tissue
ABCB9	1	3	0	0	0	1.31362	0	0	0	0.693853	0.535645	0.753235	1	0.935055	0.849209	0.94221	1	1	1	1	1	0.966685	0.99999	Breast
ABCB9	0	1	0	0	0	0.965751	0	0	0	0.974139	0.741973	0.946969	1	0.985221	0.933343	0.964041	1	1	1	1	1	0.998568	0.999995	Prostate
ABCB9	0	0	0	0	0	0	0	0	0	0.424011	0.814156	0.706744	1	0.815379	0.963186	0.985897	1	1	1	1	1	0.952045	0.999998	NET
ABCB9	0	1	0	0	0	1.04684	0	0	0	0.971563	0.680666	0.916014	1	0.991967	0.879437	0.935888	1	1	1	1	1	0.99637	0.999976	Lung
ABCB9	1	2	0	1	0	0.867434	9.27268	9.27268	0	0.872466	0.116769	0.265138	1	0.976548	0.886975	0.960619	1	1	1	1	1	0.61711	0.999975	Colon/Rectum
ABCB9	0	0	0	0	0	0	0	0	0	0.462264	0.844087	0.748714	1	0.836458	0.963355	0.989856	1	1	1	1	1	0.965391	0.999999	Kidney
ABCB9	0	0	0	0	0	0	0	0	0	0.531575	0.863929	0.810613	1	0.87673	0.973983	0.997037	1	1	1	1	1	0.980813	1	Head and neck
ABCB9	0	0	0	0	0	0	0	0	0	0.465565	0.838548	0.751909	1	0.823175	0.962933	0.989061	1	1	1	1	1	0.966308	0.999999	Ovary
ABCB9	0	0	0	0	1	0	0	0	45.6372	0.676643	0.91792	0.912255	0.0211033	0.917137	0.983305	0.998917	1	1	1	1	1	0.0952986	1	Biliary
ABCB9	0	0	0	0	0	0	0	0	0	0.597938	0.882561	0.860739	1	0.891988	0.975028	0.997893	1	1	1	1	1	0.989819	1	Liver
ABCB9	1	1	0	0	0	2.65252	0	0	0	0.433302	0.838272	0.718197	1	0.841195	0.968135	0.992411	1	1	1	1	1	0.955928	0.999999	Other
ABCB9	1	0	0	0	0	0	0	0	0	0.400813	0.827578	0.686982	1	0.822879	0.963002	0.988083	1	1	1	1	1	0.944908	0.999999	Uterus
ABCB9	0	0	0	0	0	0	0	0	0	0.231525	0.730073	0.462765	1	0.764433	0.924665	0.948322	1	1	1	1	1	0.819342	0.999979	Urinary tract
ABCB9	0	0	0	0	0	0	0	0	0	0.740007	0.936934	0.94371	1	0.943103	0.988793	0.999504	1	1	1	1	1	0.998385	1	Stomach
ABCB9	0	1	0	0	0	3.02471	0	0	0	0.428539	0.8438	0.71107	1	0.798345	0.955244	0.977586	1	1	1	1	1	0.953534	0.999997	Esophagus
ABCB9	0	1	0	0	0	3.94943	0	0	0	0.30835	0.842227	0.579847	1	0.819125	0.955533	0.985831	1	1	1	1	1	0.895858	0.999999	CUP
ABCB9	0	0	1	0	0	0	184.584	184.584	0	0.686369	0.00523583	0.0174924	1	0.922041	0.98333	0.999056	1	1	1	1	1	0.0882665	1	Pancreas
ABCB9	0	0	0	0	0	0	0	0	0	0.815321	0.948291	0.971048	1	0.962291	0.991341	0.999758	1	1	1	1	1	0.999577	1	Mesothelioma
ABCB9	0	0	0	0	0	0	0	0	0	0.384205	0.825701	0.668997	1	0.802312	0.966719	0.984986	1	1	1	1	1	0.937918	0.999998	CNS
ABCC1	28	34	4	2	2	0.77566	1.40176	1.40176	0.653753	0.303238	0.465202	0.340305	0.727193	0.932641	0.80663	0.896683	1	1	1	1	1	0.59305	1	All
ABCC1	8	7	0	0	0	0.954117	0	0	0	0.925558	0.203272	0.443576	1	0.971896	0.907434	0.94317	1	1	1	1	1	0.804153	1	Skin
ABCC1	0	1	0	1	0	1.66503	14.523	14.523	0	0.676711	0.0735198	0.198105	1	0.798602	0.953722	0.979253	1	1	1	1	1	0.518828	0.999998	Bone/Soft tissue
ABCC1	9	7	1	0	0	0.84694	1.23209	1.23209	0	0.711396	0.844317	0.905789	1	0.938815	0.863761	0.94221	1	1	1	1	1	0.995416	0.99999	Breast
ABCC1	1	3	0	0	0	1.37862	0	0	0	0.648984	0.557892	0.747408	1	0.800049	0.933343	0.963071	1	1	1	1	1	0.965011	0.999995	Prostate
ABCC1	0	1	0	0	0	1.65445	0	0	0	0.643992	0.69691	0.832716	1	0.815379	0.963186	0.985897	1	1	1	1	1	0.985155	0.999998	NET
ABCC1	2	0	2	0	0	0	5.11079	5.11079	0	0.0307011	0.0986856	0.00873749	1	0.803361	0.879437	0.932818	1	1	1	1	1	0.0501544	0.999976	Lung
ABCC1	3	7	0	0	0	1.23877	0	0	0	0.707474	0.372008	0.590988	1	0.931329	0.886975	0.960619	1	1	1	1	1	0.901824	0.999975	Colon/Rectum
ABCC1	0	1	0	0	0	1.91116	0	0	0	0.562321	0.749187	0.802818	1	0.836458	0.963355	0.989856	1	1	1	1	1	0.979139	0.999999	Kidney
ABCC1	0	2	0	0	0	5.35605	0	0	0	0.0772991	0.788848	0.201036	1	0.87673	0.973983	0.997037	1	1	1	1	1	0.523552	1	Head and neck
ABCC1	0	0	0	0	0	0	0	0	0	0.326016	0.745789	0.590545	1	0.823175	0.962933	0.989061	1	1	1	1	1	0.901591	0.999999	Ovary
ABCC1	0	0	0	0	0	0	0	0	0	0.544051	0.854324	0.820291	1	0.917137	0.983305	0.998917	1	1	1	1	1	0.982787	1	Biliary
ABCC1	0	1	0	0	0	3.71494	0	0	0	0.281221	0.815183	0.544449	1	0.891988	0.975028	0.997893	1	1	1	1	1	0.875464	1	Liver
ABCC1	0	0	0	0	0	0	0	0	0	0.334587	0.771908	0.605988	1	0.841195	0.968135	0.992411	1	1	1	1	1	0.909524	0.999999	Other
ABCC1	1	0	0	0	1	0	0	0	7.42097	0.234615	0.710156	0.463704	0.124093	0.822879	0.963002	0.988083	1	1	1	1	1	0.22184	0.999999	Uterus
ABCC1	1	2	0	0	0	1.18444	0	0	0	0.830693	0.570685	0.828405	1	0.887834	0.924665	0.948322	1	1	1	1	1	0.984355	0.999979	Urinary tract
ABCC1	0	0	0	0	0	0	0	0	0	0.66814	0.901173	0.906115	1	0.943103	0.988793	0.999504	1	1	1	1	1	0.995448	1	Stomach
ABCC1	1	1	0	0	0	0.872609	0	0	0	0.908864	0.67039	0.910439	1	0.920669	0.955244	0.977586	1	1	1	1	1	0.995864	0.999997	Esophagus
ABCC1	0	0	1	0	1	0	18.7384	18.7384	8.01457	0.343056	0.0577417	0.0863078	0.115131	0.819125	0.955533	0.985831	1	1	1	1	1	0.0557601	0.999999	CUP
ABCC1	0	0	0	1	0	0	68.9751	68.9751	0	0.585696	0.0154867	0.0408505	1	0.922041	0.98333	0.999056	1	1	1	1	1	0.171484	1	Pancreas
ABCC1	0	0	0	0	0	0	0	0	0	0.746104	0.915715	0.943634	1	0.962291	0.991341	0.999758	1	1	1	1	1	0.998381	1	Mesothelioma
ABCC1	2	1	0	0	0	1.03441	0	0	0	0.97417	0.660415	0.90728	1	0.975636	0.966719	0.984986	1	1	1	1	1	0.995562	0.999998	CNS
ABCC10	13	32	2	0	3	1.31032	0.910549	0.910549	1.07243	0.361122	0.898984	0.613713	0.484351	0.94819	0.95879	0.900852	1	1	1	1	1	0.657871	1	All
ABCC10	0	4	1	0	0	4.58278	10.8779	10.8779	0	0.117964	0.12288	0.159447	1	0.833854	0.907434	0.94317	1	1	1	1	1	0.452198	1	Skin
ABCC10	0	0	0	0	0	0	0	0	0	0.334351	0.752761	0.601882	1	0.798602	0.953722	0.979253	1	1	1	1	1	0.907454	0.999998	Bone/Soft tissue
ABCC10	0	6	1	0	1	1.93818	3.54131	3.54131	2.10054	0.243704	0.311526	0.354106	0.356676	0.822268	0.84921	0.94221	1	1	1	1	1	0.387629	0.99999	Breast
ABCC10	2	2	0	0	0	0.922316	0	0	0	0.91782	0.556504	0.838823	1	0.948608	0.933343	0.963071	1	1	1	1	1	0.986251	0.999995	Prostate
ABCC10	1	0	0	0	0	0	0	0	0	0.263359	0.727227	0.503685	1	0.815379	0.963186	0.985897	1	1	1	1	1	0.849114	0.999998	NET
ABCC10	2	5	0	0	0	1.58799	0	0	0	0.501344	0.440785	0.541907	1	0.806326	0.879437	0.932818	1	1	1	1	1	0.873912	0.999976	Lung
ABCC10	3	3	0	0	1	0.571905	0	0	1.13304	0.428238	0.382828	0.538214	0.53155	0.85125	0.886975	0.960619	1	1	1	1	1	0.644114	0.999975	Colon/Rectum
ABCC10	0	1	0	0	1	2.07268	0	0	8.59544	0.519292	0.773701	0.779131	0.106467	0.836458	0.963355	0.989856	1	1	1	1	1	0.28946	0.999999	Kidney
ABCC10	0	1	0	0	0	3.08705	0	0	0	0.359114	0.814046	0.637153	1	0.87673	0.973983	0.997037	1	1	1	1	1	0.924347	1	Head and neck
ABCC10	0	1	0	0	0	2.29355	0	0	0	0.507134	0.784954	0.768216	1	0.823175	0.962933	0.989061	1	1	1	1	1	0.970782	0.999999	Ovary
ABCC10	0	1	0	0	0	6.51737	0	0	0	0.213247	0.8752	0.451137	1	0.917137	0.983305	0.998917	1	1	1	1	1	0.810235	1	Biliary
ABCC10	0	0	0	0	0	0	0	0	0	0.478169	0.83258	0.760453	1	0.891988	0.975028	0.997893	1	1	1	1	1	0.968696	1	Liver
ABCC10	0	1	0	0	0	2.13163	0	0	0	0.544514	0.782665	0.796029	1	0.841195	0.968135	0.992411	1	1	1	1	1	0.977619	0.999999	Other
ABCC10	2	0	0	0	0	0	0	0	0	0.256248	0.735377	0.498077	1	0.822879	0.963002	0.988083	1	1	1	1	1	0.845237	0.999999	Uterus
ABCC10	2	5	0	0	0	3.19175	0	0	0	0.0496754	0.595789	0.121647	1	0.764433	0.924665	0.948322	1	1	1	1	1	0.377913	0.999979	Urinary tract
ABCC10	0	0	0	0	0	0	0	0	0	0.686949	0.907884	0.916573	1	0.943103	0.988793	0.999504	1	1	1	1	1	0.996419	1	Stomach
ABCC10	1	0	0	0	0	0	0	0	0	0.210389	0.707803	0.434185	1	0.798345	0.955244	0.977586	1	1	1	1	1	0.796419	0.999997	Esophagus
ABCC10	0	1	0	0	0	2.46804	0	0	0	0.485862	0.784005	0.748702	1	0.819125	0.955533	0.985831	1	1	1	1	1	0.965387	0.999999	CUP
ABCC10	0	0	0	0	0	0	0	0	0	0.635205	0.885477	0.885154	1	0.922041	0.98333	0.999056	1	1	1	1	1	0.993137	1	Pancreas
ABCC10	0	0	0	0	0	0	0	0	0	0.753801	0.924096	0.947696	1	0.962291	0.991341	0.999758	1	1	1	1	1	0.998608	1	Mesothelioma
ABCC10	0	1	0	0	0	1.36552	0	0	0	0.775585	0.715494	0.897011	1	0.817146	0.966719	0.984986	1	1	1	1	1	0.994505	0.999998	CNS
ABCC11	27	45	0	1	0	0.952364	0.204553	0.204553	0	0.834481	0.0412142	0.11955	1	0.988686	0.80663	0.896683	1	1	1	1	1	0.373476	1	All
ABCC11	12	11	0	0	0	0.892523	0	0	0	0.780833	0.119526	0.297283	1	0.917517	0.907434	0.94317	1	1	1	1	1	0.657908	1	Skin
ABCC11	0	0	0	0	0	0	0	0	0	0.265197	0.691699	0.505012	1	0.798602	0.953722	0.979253	1	1	1	1	1	0.850023	0.999998	Bone/Soft tissue
ABCC11	6	4	0	0	0	0.615026	0	0	0	0.376946	0.242396	0.371337	1	0.838855	0.84921	0.94221	1	1	1	1	1	0.7392	0.99999	Breast
ABCC11	1	2	0	0	0	1.01268	0	0	0	0.987463	0.551495	0.836586	1	0.993283	0.933343	0.963071	1	1	1	1	1	0.985855	0.999995	Prostate
ABCC11	0	0	0	0	0	0	0	0	0	0.307464	0.721919	0.557873	1	0.815379	0.963186	0.985897	1	1	1	1	1	0.883461	0.999998	NET
ABCC11	3	10	0	0	0	1.92749	0	0	0	0.230112	0.272038	0.191456	1	0.803361	0.879437	0.932818	1	1	1	1	1	0.507951	0.999976	Lung
ABCC11	2	5	0	1	0	1.04878	2.42586	2.42586	0	0.941883	0.467529	0.763504	1	0.989445	0.886975	0.960619	1	1	1	1	1	0.969526	0.999975	Colon/Rectum
ABCC11	1	0	0	0	0	0	0	0	0	0.341698	0.76275	0.608332	1	0.836458	0.963355	0.989856	1	1	1	1	1	0.910694	0.999999	Kidney
ABCC11	0	1	0	0	0	3.25128	0	0	0	0.340425	0.802425	0.613409	1	0.87673	0.973983	0.997037	1	1	1	1	1	0.913196	1	Head and neck
ABCC11	0	1	0	0	0	1.71663	0	0	0	0.657405	0.728549	0.846996	1	0.823175	0.962933	0.989061	1	1	1	1	1	0.987648	0.999999	Ovary
ABCC11	0	0	0	0	0	0	0	0	0	0.569473	0.857137	0.838959	1	0.917137	0.983305	0.998917	1	1	1	1	1	0.986275	1	Biliary
ABCC11	0	0	0	0	0	0	0	0	0	0.498979	0.827538	0.777038	1	0.891988	0.975028	0.997893	1	1	1	1	1	0.973058	1	Liver
ABCC11	0	2	0	0	0	4.07979	0	0	0	0.159504	0.761021	0.347214	1	0.841195	0.968135	0.992411	1	1	1	1	1	0.714502	0.999999	Other
ABCC11	0	0	0	0	0	0	0	0	0	0.327562	0.75048	0.591109	1	0.822879	0.963002	0.988083	1	1	1	1	1	0.901887	0.999999	Uterus
ABCC11	1	2	0	0	0	1.24773	0	0	0	0.781045	0.561214	0.80766	1	0.85598	0.924665	0.948322	1	1	1	1	1	0.980187	0.999979	Urinary tract
ABCC11	0	0	0	0	0	0	0	0	0	0.637686	0.883603	0.886978	1	0.943103	0.988793	0.999504	1	1	1	1	1	0.993358	1	Stomach
ABCC11	0	2	0	0	0	2.76026	0	0	0	0.363166	0.718294	0.593798	1	0.798345	0.955244	0.977586	1	1	1	1	1	0.903295	0.999997	Esophagus
ABCC11	0	1	0	0	0	1.6026	0	0	0	0.706848	0.710017	0.860954	1	0.819125	0.955533	0.985831	1	1	1	1	1	0.989851	0.999999	CUP
ABCC11	0	1	0	0	0	6.48493	0	0	0	0.204729	0.857984	0.436019	1	0.922041	0.98333	0.999056	1	1	1	1	1	0.797945	1	Pancreas
ABCC11	0	1	0	0	0	23.0336	0	0	0	0.0367765	0.921514	0.112453	1	0.962291	0.991341	0.999758	1	1	1	1	1	0.358187	1	Mesothelioma
ABCC11	1	2	0	0	0	2.53107	0	0	0	0.277834	0.679645	0.505277	1	0.802312	0.966719	0.984986	1	1	1	1	1	0.850203	0.999998	CNS
ABCC12	25	42	4	1	3	0.899169	0.989002	0.989002	1.03687	0.6606	0.981752	0.902234	0.501766	0.981031	0.99273	0.960132	1	1	1	1	1	0.811484	1	All
ABCC12	6	14	2	0	0	1.92708	2.64651	2.64651	0	0.143813	0.27012	0.262479	1	0.833854	0.907434	0.94317	1	1	1	1	1	0.613567	1	Skin
ABCC12	0	0	0	0	0	0	0	0	0	0.271784	0.693972	0.513893	1	0.798602	0.953722	0.979253	1	1	1	1	1	0.856012	0.999998	Bone/Soft tissue
ABCC12	5	4	0	0	1	0.625905	0	0	2.29323	0.400878	0.242933	0.386232	0.33402	0.845716	0.84921	0.94221	1	1	1	1	1	0.393204	0.99999	Breast
ABCC12	0	3	0	0	0	1.81665	0	0	0	0.416124	0.564881	0.591044	1	0.779202	0.933343	0.963071	1	1	1	1	1	0.901853	0.999995	Prostate
ABCC12	1	0	0	0	0	0	0	0	0	0.306445	0.716163	0.555117	1	0.815379	0.963186	0.985897	1	1	1	1	1	0.881846	0.999998	NET
ABCC12	5	6	1	0	1	0.799316	1.0279	1.0279	2.79221	0.691598	0.979621	0.916212	0.280097	0.866874	0.980702	0.935995	1	1	1	1	1	0.605675	0.999976	Lung
ABCC12	4	10	1	0	1	1.40625	1.4694	1.4694	1.08322	0.49624	0.732738	0.780547	0.545398	0.866656	0.886975	0.960619	1	1	1	1	1	0.789264	0.999975	Colon/Rectum
ABCC12	0	0	0	0	0	0	0	0	0	0.354475	0.763178	0.622792	1	0.836458	0.963355	0.989856	1	1	1	1	1	0.917711	0.999999	Kidney
ABCC12	0	0	0	0	0	0	0	0	0	0.424826	0.792099	0.703533	1	0.87673	0.973983	0.997037	1	1	1	1	1	0.950924	1	Head and neck
ABCC12	0	1	0	0	0	1.77297	0	0	0	0.639338	0.727914	0.83676	1	0.823175	0.962933	0.989061	1	1	1	1	1	0.985886	0.999999	Ovary
ABCC12	0	0	0	0	0	0	0	0	0	0.564874	0.851299	0.834779	1	0.917137	0.983305	0.998917	1	1	1	1	1	0.98553	1	Biliary
ABCC12	1	0	0	0	0	0	0	0	0	0.503248	0.826404	0.780304	1	0.891988	0.975028	0.997893	1	1	1	1	1	0.973876	1	Liver
ABCC12	1	0	0	0	0	0	0	0	0	0.275194	0.713378	0.520583	1	0.841195	0.968135	0.992411	1	1	1	1	1	0.860422	0.999999	Other
ABCC12	0	0	0	0	0	0	0	0	0	0.322572	0.739144	0.582665	1	0.822879	0.963002	0.988083	1	1	1	1	1	0.897387	0.999999	Uterus
ABCC12	1	2	0	0	0	1.20224	0	0	0	0.816325	0.547882	0.808019	1	0.878402	0.924665	0.948322	1	1	1	1	1	0.980264	0.999979	Urinary tract
ABCC12	0	0	0	0	0	0	0	0	0	0.643232	0.883175	0.89009	1	0.943103	0.988793	0.999504	1	1	1	1	1	0.993726	1	Stomach
ABCC12	0	1	0	0	0	1.37102	0	0	0	0.815033	0.71736	0.902605	1	0.843158	0.955244	0.977586	1	1	1	1	1	0.995095	0.999997	Esophagus
ABCC12	1	1	0	0	0	1.07325	0	0	0	0.951293	0.641977	0.893845	1	0.953346	0.955533	0.985831	1	1	1	1	1	0.994155	0.999999	CUP
ABCC12	0	0	0	1	0	0	59.6241	59.6241	0	0.594697	0.0181974	0.0476854	1	0.922041	0.98333	0.999056	1	1	1	1	1	0.192798	1	Pancreas
ABCC12	0	0	0	0	0	0	0	0	0	0.769392	0.922016	0.953357	1	0.962291	0.991341	0.999758	1	1	1	1	1	0.998895	1	Mesothelioma
ABCC12	0	0	0	0	0	0	0	0	0	0.241114	0.680903	0.464798	1	0.802312	0.966719	0.984986	1	1	1	1	1	0.820904	0.999998	CNS
ABCC2	18	34	3	1	2	0.973431	0.916908	0.916908	0.63434	0.921587	0.871902	0.985831	0.738929	0.995344	0.947138	0.99356	1	1	1	1	1	0.959252	1	All
ABCC2	2	4	2	0	0	1.40252	4.70809	4.70809	0	0.654261	0.119534	0.297296	1	0.863554	0.907434	0.94317	1	1	1	1	1	0.657924	1	Skin
ABCC2	1	0	0	0	0	0	0	0	0	0.22371	0.640091	0.436156	1	0.798602	0.953722	0.979253	1	1	1	1	1	0.798059	0.999998	Bone/Soft tissue
ABCC2	2	2	1	0	0	0.409296	1.66663	1.66663	0	0.213536	0.650718	0.374589	1	0.822268	0.84921	0.94221	1	1	1	1	1	0.742408	0.99999	Breast
ABCC2	1	2	0	0	0	1.06835	0	0	0	0.934635	0.524425	0.811009	1	0.959722	0.933343	0.963071	1	1	1	1	1	0.980896	0.999995	Prostate
ABCC2	1	1	0	0	0	1.80946	0	0	0	0.591163	0.694263	0.800907	1	0.815379	0.963186	0.985897	1	1	1	1	1	0.978717	0.999998	NET
ABCC2	4	5	0	1	0	0.871128	1.28106	1.28106	0	0.822773	0.824686	0.935409	1	0.927963	0.879437	0.944826	1	1	1	1	1	0.997868	0.999976	Lung
ABCC2	3	7	0	0	1	1.31366	0	0	0.979435	0.632341	0.304844	0.478257	0.576518	0.907086	0.886975	0.960619	1	1	1	1	1	0.630954	0.999975	Colon/Rectum
ABCC2	0	2	0	0	0	4.24954	0	0	0	0.102567	0.747901	0.249971	1	0.836458	0.963355	0.989856	1	1	1	1	1	0.596534	0.999999	Kidney
ABCC2	0	0	0	0	0	0	0	0	0	0.429539	0.784324	0.706213	1	0.87673	0.973983	0.997037	1	1	1	1	1	0.951861	1	Head and neck
ABCC2	1	0	0	0	0	0	0	0	0	0.256411	0.690531	0.491098	1	0.823175	0.962933	0.989061	1	1	1	1	1	0.840324	0.999999	Ovary
ABCC2	0	1	0	0	0	6.55408	0	0	0	0.212031	0.853257	0.445565	1	0.917137	0.983305	0.998917	1	1	1	1	1	0.805765	1	Biliary
ABCC2	1	1	0	0	0	4.0919	0	0	0	0.253347	0.816205	0.506891	1	0.891988	0.975028	0.997893	1	1	1	1	1	0.851303	1	Liver
ABCC2	0	1	0	0	0	2.22078	0	0	0	0.524499	0.748694	0.768802	1	0.841195	0.968135	0.992411	1	1	1	1	1	0.970937	0.999999	Other
ABCC2	0	0	0	0	0	0	0	0	0	0.359904	0.741051	0.625089	1	0.822879	0.963002	0.988083	1	1	1	1	1	0.918794	0.999999	Uterus
ABCC2	1	1	0	0	0	0.574862	0	0	0	0.569996	0.515485	0.698105	1	0.764858	0.924665	0.948322	1	1	1	1	1	0.948994	0.999979	Urinary tract
ABCC2	0	0	0	0	0	0	0	0	0	0.678655	0.891129	0.91025	1	0.943103	0.988793	0.999504	1	1	1	1	1	0.995846	1	Stomach
ABCC2	0	5	0	0	0	7.2476	0	0	0	0.0223921	0.714018	0.0593279	1	0.798345	0.955244	0.977586	1	1	1	1	1	0.22691	0.999997	Esophagus
ABCC2	1	1	0	0	0	1.38552	0	0	0	0.783019	0.667677	0.871898	1	0.824919	0.955533	0.985831	1	1	1	1	1	0.99142	0.999999	CUP
ABCC2	0	0	0	0	1	0	0	0	15.3371	0.596701	0.84976	0.855557	0.0556649	0.922041	0.98333	0.999056	1	1	1	1	1	0.192613	1	Pancreas
ABCC2	0	0	0	0	0	0	0	0	0	0.762908	0.914972	0.950088	1	0.962291	0.991341	0.999758	1	1	1	1	1	0.998733	1	Mesothelioma
ABCC2	0	1	0	0	0	1.78536	0	0	0	0.608837	0.688108	0.806711	1	0.802312	0.966719	0.984986	1	1	1	1	1	0.979984	0.999998	CNS
ABCC3	24	35	2	5	0	0.85894	1.81642	1.81642	0	0.549654	0.184202	0.243992	1	0.969484	0.80663	0.896683	1	1	1	1	1	0.588172	1	All
ABCC3	12	11	1	1	0	0.988083	1.58352	1.58352	0	0.976624	0.567227	0.838627	1	0.990474	0.907434	0.94317	1	1	1	1	1	0.986216	1	Skin
ABCC3	0	2	0	0	0	3.26719	0	0	0	0.230022	0.71369	0.442008	1	0.798602	0.953722	0.979253	1	1	1	1	1	0.802875	0.999998	Bone/Soft tissue
ABCC3	5	3	0	1	0	0.511191	1.78172	1.78172	0	0.26926	0.608487	0.437965	1	0.822917	0.84921	0.94221	1	1	1	1	1	0.799556	0.99999	Breast
ABCC3	0	3	0	0	0	1.58411	0	0	0	0.526898	0.589371	0.693079	1	0.779202	0.933343	0.963071	1	1	1	1	1	0.947169	0.999995	Prostate
ABCC3	0	0	0	0	0	0	0	0	0	0.272595	0.703752	0.509924	1	0.815379	0.963186	0.985897	1	1	1	1	1	0.853355	0.999998	NET
ABCC3	1	0	0	1	0	0	3.39024	3.39024	0	0.0560317	0.350927	0.061897	1	0.803361	0.879437	0.932818	1	1	1	1	1	0.234112	0.999976	Lung
ABCC3	2	5	0	1	0	1.02932	2.90053	2.90053	0	0.964722	0.391991	0.684216	1	0.993739	0.886975	0.960619	1	1	1	1	1	0.943863	0.999975	Colon/Rectum
ABCC3	0	2	0	0	0	3.98524	0	0	0	0.115792	0.760239	0.27661	1	0.836458	0.963355	0.989856	1	1	1	1	1	0.632094	0.999999	Kidney
ABCC3	1	1	0	0	0	2.60752	0	0	0	0.424046	0.79099	0.699582	1	0.87673	0.973983	0.997037	1	1	1	1	1	0.949523	1	Head and neck
ABCC3	0	1	0	0	0	1.82404	0	0	0	0.623715	0.746357	0.835493	1	0.823175	0.962933	0.989061	1	1	1	1	1	0.985659	0.999999	Ovary
ABCC3	0	0	0	0	0	0	0	0	0	0.57518	0.868535	0.844699	1	0.917137	0.983305	0.998917	1	1	1	1	1	0.987263	1	Biliary
ABCC3	0	0	0	0	0	0	0	0	0	0.471438	0.821187	0.75215	1	0.891988	0.975028	0.997893	1	1	1	1	1	0.966377	1	Liver
ABCC3	1	0	0	0	0	0	0	0	0	0.237684	0.725181	0.473149	1	0.841195	0.968135	0.992411	1	1	1	1	1	0.827227	0.999999	Other
ABCC3	0	1	0	0	0	2.1473	0	0	0	0.519556	0.774943	0.777386	1	0.822879	0.963002	0.988083	1	1	1	1	1	0.973146	0.999999	Uterus
ABCC3	0	2	0	0	0	1.39135	0	0	0	0.684452	0.604771	0.7992	1	0.798984	0.924665	0.948322	1	1	1	1	1	0.978336	0.999979	Urinary tract
ABCC3	0	0	0	0	0	0	0	0	0	0.677359	0.90574	0.911471	1	0.943103	0.988793	0.999504	1	1	1	1	1	0.99596	1	Stomach
ABCC3	0	2	0	0	0	2.96027	0	0	0	0.331233	0.747211	0.571186	1	0.798345	0.955244	0.977586	1	1	1	1	1	0.891073	0.999997	Esophagus
ABCC3	1	1	1	1	0	1.26625	25.2271	25.2271	0	0.840695	0.00445198	0.0170842	1	0.855826	0.955533	0.985831	1	1	1	1	1	0.08661	0.999999	CUP
ABCC3	0	0	0	0	0	0	0	0	0	0.595049	0.86846	0.857717	1	0.922041	0.98333	0.999056	1	1	1	1	1	0.98936	1	Pancreas
ABCC3	0	0	0	0	0	0	0	0	0	0.7516	0.918649	0.94619	1	0.962291	0.991341	0.999758	1	1	1	1	1	0.998526	1	Mesothelioma
ABCC3	1	1	0	0	0	1.12725	0	0	0	0.910104	0.671085	0.907189	1	0.91704	0.966719	0.984986	1	1	1	1	1	0.995553	0.999998	CNS
ABCC4	18	30	2	2	3	0.822362	0.87379	0.87379	1.08694	0.487954	0.800916	0.785764	0.477431	0.967283	0.914613	0.92167	1	1	1	1	1	0.742956	1	All
ABCC4	7	5	2	0	0	0.606719	1.9231	1.9231	0	0.373064	0.43939	0.393203	1	0.833854	0.907434	0.94317	1	1	1	1	1	0.760231	1	Skin
ABCC4	1	1	0	0	0	1.37842	0	0	0	0.782817	0.655613	0.865976	1	0.818388	0.953722	0.979253	1	1	1	1	1	0.990588	0.999998	Bone/Soft tissue
ABCC4	1	7	0	1	0	1.71609	1.87025	1.87025	0	0.303789	0.586234	0.5499	1	0.825345	0.84921	0.94221	1	1	1	1	1	0.878751	0.99999	Breast
ABCC4	0	2	0	0	2	1.48444	0	0	5.50134	0.639965	0.588737	0.764294	0.0633822	0.795945	0.933343	0.963071	1	1	1	1	1	0.195097	0.999995	Prostate
ABCC4	0	0	0	1	0	0	13.9666	13.9666	0	0.330359	0.0650331	0.112797	1	0.815379	0.963186	0.985897	1	1	1	1	1	0.358938	0.999998	NET
ABCC4	2	6	0	0	0	1.77733	0	0	0	0.38165	0.326459	0.343592	1	0.803361	0.879437	0.932818	1	1	1	1	1	0.710652	0.999976	Lung
ABCC4	3	2	0	0	1	0.397289	0	0	1.10354	0.237883	0.322544	0.349532	0.539669	0.849526	0.886975	0.960619	1	1	1	1	1	0.503262	0.999975	Colon/Rectum
ABCC4	0	0	0	0	0	0	0	0	0	0.364096	0.75102	0.63026	1	0.836458	0.963355	0.989856	1	1	1	1	1	0.921202	0.999999	Kidney
ABCC4	0	0	0	0	0	0	0	0	0	0.448874	0.783761	0.724066	1	0.87673	0.973983	0.997037	1	1	1	1	1	0.957847	1	Head and neck
ABCC4	0	2	0	0	1	4.26226	0	0	16.3214	0.145655	0.731805	0.31832	0.0564864	0.823175	0.962933	0.989061	1	1	1	1	1	0.0902357	0.999999	Ovary
ABCC4	0	0	0	0	0	0	0	0	0	0.600889	0.857382	0.859903	1	0.917137	0.983305	0.998917	1	1	1	1	1	0.989693	1	Biliary
ABCC4	0	1	0	0	0	4.69583	0	0	0	0.218068	0.82017	0.456379	1	0.891988	0.975028	0.997893	1	1	1	1	1	0.814377	1	Liver
ABCC4	0	0	0	0	0	0	0	0	0	0.393211	0.762654	0.667414	1	0.841195	0.968135	0.992411	1	1	1	1	1	0.937279	0.999999	Other
ABCC4	0	1	0	0	0	2.05709	0	0	0	0.541238	0.724858	0.775889	1	0.822879	0.963002	0.988083	1	1	1	1	1	0.972768	0.999999	Uterus
ABCC4	0	0	0	0	0	0	0	0	0	0.111045	0.551385	0.240985	1	0.764433	0.924665	0.948322	1	1	1	1	1	0.583911	0.999979	Urinary tract
ABCC4	1	0	0	0	0	0	0	0	0	0.5048	0.826316	0.783902	1	0.943103	0.988793	0.999504	1	1	1	1	1	0.97476	1	Stomach
ABCC4	1	2	0	0	0	1.84254	0	0	0	0.534438	0.63581	0.71402	1	0.798345	0.955244	0.977586	1	1	1	1	1	0.954534	0.999997	Esophagus
ABCC4	2	0	0	0	0	0	0	0	0	0.196077	0.619601	0.39203	1	0.819125	0.955533	0.985831	1	1	1	1	1	0.759133	0.999999	CUP
ABCC4	0	0	0	0	0	0	0	0	0	0.609512	0.855408	0.864705	1	0.922041	0.98333	0.999056	1	1	1	1	1	0.990404	1	Pancreas
ABCC4	0	0	0	0	0	0	0	0	0	0.77497	0.917999	0.954886	1	0.962291	0.991341	0.999758	1	1	1	1	1	0.998967	1	Mesothelioma
ABCC4	0	1	0	0	0	1.98397	0	0	0	0.550826	0.713212	0.779909	1	0.802312	0.966719	0.984986	1	1	1	1	1	0.973777	0.999998	CNS
ABCC5	18	34	1	0	2	0.989515	0.259294	0.259294	0.699256	0.969247	0.101178	0.241387	0.700201	0.998718	0.80663	0.896683	1	1	1	1	1	0.469492	1	All
ABCC5	3	6	0	0	0	1.56766	0	0	0	0.479526	0.359943	0.450348	1	0.833854	0.907434	0.94317	1	1	1	1	1	0.809606	1	Skin
ABCC5	0	1	0	0	0	1.84981	0	0	0	0.618205	0.72071	0.820845	1	0.798602	0.953722	0.979253	1	1	1	1	1	0.982897	0.999998	Bone/Soft tissue
ABCC5	5	5	0	0	1	0.810891	0	0	2.23433	0.690174	0.237206	0.477399	0.34064	0.934174	0.84921	0.94221	1	1	1	1	1	0.457995	0.99999	Breast
ABCC5	1	1	0	0	1	0.545102	0	0	2.54782	0.540565	0.543809	0.701421	0.301917	0.779202	0.933343	0.963071	1	1	1	1	1	0.540493	0.999995	Prostate
ABCC5	0	0	0	0	0	0	0	0	0	0.294572	0.713669	0.540051	1	0.815379	0.963186	0.985897	1	1	1	1	1	0.872772	0.999998	NET
ABCC5	0	7	0	0	0	4.75644	0	0	0	0.0440762	0.548244	0.0780274	1	0.803361	0.879437	0.932818	1	1	1	1	1	0.277052	0.999976	Lung
ABCC5	4	5	0	0	0	0.795462	0	0	0	0.700388	0.281295	0.544799	1	0.929559	0.886975	0.960619	1	1	1	1	1	0.875676	0.999975	Colon/Rectum
ABCC5	0	0	0	0	0	0	0	0	0	0.336677	0.755117	0.60077	1	0.836458	0.963355	0.989856	1	1	1	1	1	0.906888	0.999999	Kidney
ABCC5	0	2	0	0	0	6.00698	0	0	0	0.0621035	0.78587	0.167704	1	0.87673	0.973983	0.997037	1	1	1	1	1	0.467149	1	Head and neck
ABCC5	0	1	0	0	0	2.09024	0	0	0	0.55233	0.749996	0.790233	1	0.823175	0.962933	0.989061	1	1	1	1	1	0.976276	0.999999	Ovary
ABCC5	1	0	0	0	0	0	0	0	0	0.435721	0.792874	0.716465	1	0.917137	0.983305	0.998917	1	1	1	1	1	0.955353	1	Biliary
ABCC5	0	0	0	0	0	0	0	0	0	0.489615	0.820647	0.767694	1	0.891988	0.975028	0.997893	1	1	1	1	1	0.970645	1	Liver
ABCC5	1	2	0	0	0	3.3672	0	0	0	0.202305	0.723925	0.408274	1	0.841195	0.968135	0.992411	1	1	1	1	1	0.774012	0.999999	Other
ABCC5	0	0	0	0	0	0	0	0	0	0.325425	0.733896	0.584727	1	0.822879	0.963002	0.988083	1	1	1	1	1	0.898497	0.999999	Uterus
ABCC5	0	0	1	0	0	0	5.7386	5.7386	0	0.0959087	0.183646	0.0905114	1	0.764433	0.924665	0.948322	1	1	1	1	1	0.307945	0.999979	Urinary tract
ABCC5	0	0	0	0	0	0	0	0	0	0.67904	0.893925	0.910828	1	0.943103	0.988793	0.999504	1	1	1	1	1	0.9959	1	Stomach
ABCC5	0	1	0	0	0	1.64191	0	0	0	0.714907	0.73653	0.873183	1	0.798975	0.955244	0.977586	1	1	1	1	1	0.991595	0.999997	Esophagus
ABCC5	2	2	0	0	0	2.23089	0	0	0	0.378733	0.644663	0.595966	1	0.819125	0.955533	0.985831	1	1	1	1	1	0.904421	0.999999	CUP
ABCC5	1	0	0	0	0	0	0	0	0	0.492173	0.81327	0.770294	1	0.922041	0.98333	0.999056	1	1	1	1	1	0.971328	1	Pancreas
ABCC5	0	0	0	0	0	0	0	0	0	0.761922	0.919407	0.950269	1	0.962291	0.991341	0.999758	1	1	1	1	1	0.998742	1	Mesothelioma
ABCC5	0	1	0	0	0	1.54598	0	0	0	0.695012	0.70056	0.857954	1	0.802312	0.966719	0.984986	1	1	1	1	1	0.989397	0.999998	CNS
ABCC6	25	48	2	2	1	1.13853	0.952091	0.952091	0.377625	0.578978	0.926193	0.830053	0.875792	0.97358	0.970388	0.933471	1	1	1	1	1	0.958774	1	All
ABCC6	12	11	0	1	0	0.977063	0.735702	0.735702	0	0.954767	0.757164	0.953308	1	0.981469	0.907434	0.959352	1	1	1	1	1	0.998893	1	Skin
ABCC6	0	2	0	0	0	2.99862	0	0	0	0.263084	0.69744	0.480772	1	0.798602	0.953722	0.979253	1	1	1	1	1	0.832871	0.999998	Bone/Soft tissue
ABCC6	4	8	0	0	0	1.44231	0	0	0	0.437079	0.305222	0.402136	1	0.856032	0.84921	0.94221	1	1	1	1	1	0.768468	0.99999	Breast
ABCC6	0	8	0	0	0	4.21032	0	0	0	0.0081571	0.570415	0.0227139	1	0.779202	0.933343	0.963071	1	1	1	1	1	0.108681	0.999995	Prostate
ABCC6	1	3	0	0	0	4.74751	0	0	0	0.0332826	0.694454	0.0958159	1	0.815379	0.963186	0.985897	1	1	1	1	1	0.320535	0.999998	NET
ABCC6	0	2	0	1	0	1.22019	5.35955	5.35955	0	0.85187	0.236862	0.487349	1	0.939225	0.879437	0.932818	1	1	1	1	1	0.837643	0.999976	Lung
ABCC6	5	7	0	0	0	0.861825	0	0	0	0.777856	0.269745	0.539582	1	0.952724	0.886975	0.960619	1	1	1	1	1	0.872483	0.999975	Colon/Rectum
ABCC6	0	0	0	0	0	0	0	0	0	0.319184	0.755656	0.58048	1	0.836458	0.963355	0.989856	1	1	1	1	1	0.896203	0.999999	Kidney
ABCC6	0	0	0	0	0	0	0	0	0	0.406465	0.794476	0.686025	1	0.87673	0.973983	0.997037	1	1	1	1	1	0.944547	1	Head and neck
ABCC6	1	2	0	0	0	2.61127	0	0	0	0.301851	0.697632	0.53318	1	0.823175	0.962933	0.989061	1	1	1	1	1	0.868495	0.999999	Ovary
ABCC6	0	0	0	0	0	0	0	0	0	0.52649	0.845179	0.805554	1	0.917137	0.983305	0.998917	1	1	1	1	1	0.979735	1	Biliary
ABCC6	0	0	0	0	0	0	0	0	0	0.472751	0.817658	0.752524	1	0.891988	0.975028	0.997893	1	1	1	1	1	0.966483	1	Liver
ABCC6	1	3	0	0	0	4.12926	0	0	0	0.0858299	0.722647	0.207828	1	0.841195	0.968135	0.992411	1	1	1	1	1	0.534335	0.999999	Other
ABCC6	0	0	0	0	0	0	0	0	0	0.311135	0.750245	0.571642	1	0.822879	0.963002	0.988083	1	1	1	1	1	0.891328	0.999999	Uterus
ABCC6	1	1	0	0	0	0.62592	0	0	0	0.634613	0.58031	0.77273	1	0.781816	0.924665	0.948322	1	1	1	1	1	0.97196	0.999979	Urinary tract
ABCC6	0	0	0	0	0	0	0	0	0	0.63624	0.888176	0.886764	1	0.943103	0.988793	0.999504	1	1	1	1	1	0.993332	1	Stomach
ABCC6	0	1	2	0	1	1.4977	36.0637	36.0637	11.0388	0.76527	0.00368997	0.013306	0.0830239	0.813031	0.955244	0.977586	1	1	1	1	1	0.00862579	0.999997	Esophagus
ABCC6	0	0	0	0	0	0	0	0	0	0.324945	0.735959	0.588779	1	0.819125	0.955533	0.985831	1	1	1	1	1	0.900658	0.999999	CUP
ABCC6	0	0	0	0	0	0	0	0	0	0.60115	0.868808	0.861715	1	0.922041	0.98333	0.999056	1	1	1	1	1	0.989965	1	Pancreas
ABCC6	0	0	0	0	0	0	0	0	0	0.750281	0.918345	0.945631	1	0.962291	0.991341	0.999758	1	1	1	1	1	0.998494	1	Mesothelioma
ABCC6	0	0	0	0	0	0	0	0	0	0.203049	0.673936	0.409836	1	0.802312	0.966719	0.984986	1	1	1	1	1	0.775409	0.999998	CNS
ABCC8	30	55	6	2	0	1.14385	1.64084	1.64084	0	0.535527	0.231714	0.470323	1	0.969484	0.80663	0.896683	1	1	1	1	1	0.825104	1	All
ABCC8	15	12	1	1	0	0.907717	1.28065	1.28065	0	0.799261	0.749354	0.90072	1	0.925066	0.907434	0.94317	1	1	1	1	1	0.9949	1	Skin
ABCC8	1	4	0	0	0	3.44656	0	0	0	0.0939991	0.602137	0.198073	1	0.798602	0.953722	0.979253	1	1	1	1	1	0.518776	0.999998	Bone/Soft tissue
ABCC8	5	8	1	0	0	1.2587	1.54577	1.54577	0	0.617888	0.693761	0.837963	1	0.912761	0.849209	0.94221	1	1	1	1	1	0.986099	0.99999	Breast
ABCC8	2	3	0	0	0	1.10014	0	0	0	0.888619	0.497507	0.781442	1	0.931304	0.933343	0.963071	1	1	1	1	1	0.974157	0.999995	Prostate
ABCC8	0	0	1	0	0	0	12.2383	12.2383	0	0.269048	0.0754433	0.110901	1	0.815379	0.963186	0.985897	1	1	1	1	1	0.354786	0.999998	NET
ABCC8	1	11	1	0	0	3.67897	2.78235	2.78235	0	0.0354293	0.425933	0.108643	1	0.803361	0.879437	0.932818	1	1	1	1	1	0.349796	0.999976	Lung
ABCC8	2	8	2	1	0	1.53881	7.32951	7.32951	0	0.459925	0.0182284	0.0616039	1	0.856792	0.886975	0.960619	1	1	1	1	1	0.233296	0.999975	Colon/Rectum
ABCC8	0	1	0	0	0	1.88017	0	0	0	0.571321	0.744581	0.807356	1	0.836458	0.963355	0.989856	1	1	1	1	1	0.980123	0.999999	Kidney
ABCC8	0	1	0	0	0	2.55206	0	0	0	0.435476	0.783066	0.708113	1	0.87673	0.973983	0.997037	1	1	1	1	1	0.952519	1	Head and neck
ABCC8	1	0	0	0	0	0	0	0	0	0.195202	0.661647	0.400088	1	0.823175	0.962933	0.989061	1	1	1	1	1	0.766597	0.999999	Ovary
ABCC8	0	2	0	0	0	9.38403	0	0	0	0.0602864	0.846976	0.163532	1	0.917137	0.983305	0.998917	1	1	1	1	1	0.459647	1	Biliary
ABCC8	0	0	0	0	0	0	0	0	0	0.458122	0.809484	0.73766	1	0.891988	0.975028	0.997893	1	1	1	1	1	0.962109	1	Liver
ABCC8	0	2	0	0	0	3.35376	0	0	0	0.22018	0.747424	0.437893	1	0.841195	0.968135	0.992411	1	1	1	1	1	0.799496	0.999999	Other
ABCC8	0	0	0	0	0	0	0	0	0	0.290266	0.737148	0.543201	1	0.822879	0.963002	0.988083	1	1	1	1	1	0.874704	0.999999	Uterus
ABCC8	1	2	0	0	0	1.05288	0	0	0	0.947426	0.543277	0.827931	1	0.964872	0.924665	0.948322	1	1	1	1	1	0.984266	0.999979	Urinary tract
ABCC8	0	0	0	0	0	0	0	0	0	0.611035	0.877825	0.870201	1	0.943103	0.988793	0.999504	1	1	1	1	1	0.991186	1	Stomach
ABCC8	0	0	0	0	0	0	0	0	0	0.267054	0.71785	0.518698	1	0.798345	0.955244	0.977586	1	1	1	1	1	0.859188	0.999997	Esophagus
ABCC8	2	0	0	0	0	0	0	0	0	0.124738	0.586705	0.275355	1	0.819125	0.955533	0.985831	1	1	1	1	1	0.630479	0.999999	CUP
ABCC8	0	0	0	0	0	0	0	0	0	0.551618	0.847108	0.824237	1	0.922041	0.98333	0.999056	1	1	1	1	1	0.98356	1	Pancreas
ABCC8	0	0	0	0	0	0	0	0	0	0.744442	0.913268	0.942648	1	0.962291	0.991341	0.999758	1	1	1	1	1	0.998323	1	Mesothelioma
ABCC8	0	1	0	0	0	1.21026	0	0	0	0.859111	0.669345	0.897274	1	0.872882	0.966719	0.984986	1	1	1	1	1	0.994533	0.999998	CNS
ABCC9	17	75	5	1	2	1.8156	1.10381	1.10381	0.522158	0.0108525	0.832499	0.0275867	0.808511	0.610885	0.928274	0.828266	1	1	1	1	1	0.107127	1	All
ABCC9	3	16	3	0	0	3.02417	4.23091	4.23091	0	0.0285811	0.0775279	0.0547119	1	0.833854	0.907434	0.94317	1	1	1	1	1	0.213687	1	Skin
ABCC9	2	6	0	0	0	4.20172	0	0	0	0.0215273	0.531048	0.0504403	1	0.798602	0.953722	0.979253	1	1	1	1	1	0.201104	0.999998	Bone/Soft tissue
ABCC9	2	12	0	0	0	2.16846	0	0	0	0.0782455	0.23074	0.073777	1	0.822268	0.84921	0.94221	1	1	1	1	1	0.266092	0.99999	Breast
ABCC9	1	4	0	0	0	1.86747	0	0	0	0.335404	0.475978	0.462722	1	0.779202	0.933343	0.963071	1	1	1	1	1	0.819309	0.999995	Prostate
ABCC9	0	0	0	0	0	0	0	0	0	0.296171	0.685683	0.534227	1	0.815379	0.963186	0.985897	1	1	1	1	1	0.869153	0.999998	NET
ABCC9	1	7	0	0	0	2.00926	0	0	0	0.317322	0.327753	0.272793	1	0.803361	0.879437	0.932818	1	1	1	1	1	0.627163	0.999976	Lung
ABCC9	6	8	1	1	2	0.769336	1.68585	1.68585	1.74462	0.595664	0.529896	0.626837	0.305181	0.896155	0.886975	0.960619	1	1	1	1	1	0.507691	0.999975	Colon/Rectum
ABCC9	0	1	0	0	0	2.09697	0	0	0	0.513333	0.735545	0.76224	1	0.836458	0.963355	0.989856	1	1	1	1	1	0.969183	0.999999	Kidney
ABCC9	0	1	0	0	0	2.44449	0	0	0	0.454519	0.745366	0.714136	1	0.87673	0.973983	0.997037	1	1	1	1	1	0.954573	1	Head and neck
ABCC9	0	2	0	0	0	2.57585	0	0	0	0.326492	0.661633	0.543289	1	0.823175	0.962933	0.989061	1	1	1	1	1	0.874757	0.999999	Ovary
ABCC9	0	0	0	0	0	0	0	0	0	0.548731	0.828404	0.819158	1	0.917137	0.983305	0.998917	1	1	1	1	1	0.982562	1	Biliary
ABCC9	0	0	0	0	0	0	0	0	0	0.482329	0.809624	0.758973	1	0.891988	0.975028	0.997893	1	1	1	1	1	0.968289	1	Liver
ABCC9	0	1	0	0	0	1.88239	0	0	0	0.608551	0.714767	0.812351	1	0.841195	0.968135	0.992411	1	1	1	1	1	0.981176	0.999999	Other
ABCC9	0	0	0	0	0	0	0	0	0	0.29688	0.692888	0.540637	1	0.822879	0.963002	0.988083	1	1	1	1	1	0.873133	0.999999	Uterus
ABCC9	0	6	0	0	0	3.27887	0	0	0	0.0352442	0.485148	0.0774444	1	0.764433	0.924665	0.948322	1	1	1	1	1	0.275562	0.999979	Urinary tract
ABCC9	0	1	0	0	0	5.36937	0	0	0	0.290378	0.841403	0.549578	1	0.943103	0.988793	0.999504	1	1	1	1	1	0.878558	1	Stomach
ABCC9	1	6	0	0	0	3.57929	0	0	0	0.0801576	0.553503	0.148828	1	0.798345	0.955244	0.977586	1	1	1	1	1	0.432339	0.999997	Esophagus
ABCC9	1	1	0	0	0	0.910102	0	0	0	0.934217	0.584246	0.86027	1	0.937222	0.955533	0.985831	1	1	1	1	1	0.989748	0.999999	CUP
ABCC9	0	0	0	0	0	0	0	0	0	0.509452	0.803231	0.783796	1	0.922041	0.98333	0.999056	1	1	1	1	1	0.974734	1	Pancreas
ABCC9	0	0	0	0	0	0	0	0	0	0.761148	0.912254	0.949071	1	0.962291	0.991341	0.999758	1	1	1	1	1	0.99868	1	Mesothelioma
ABCC9	0	3	1	0	0	4.53735	9.91917	9.91917	0	0.0474526	0.099413	0.0424327	1	0.802312	0.966719	0.984986	1	1	1	1	1	0.176513	0.999998	CNS
ABCD1	6	15	0	1	1	1.18423	1.16033	1.16033	0.701042	0.676456	0.889455	0.915481	0.710705	0.981811	0.954829	0.964857	1	1	1	1	1	0.930283	1	All
ABCD1	2	0	0	0	1	0	0	0	20.2932	0.0779184	0.563311	0.190987	0.0469732	0.833854	0.907434	0.94317	1	1	1	1	1	0.0512593	1	Skin
ABCD1	0	0	0	0	0	0	0	0	0	0.412105	0.809138	0.696223	1	0.798602	0.953722	0.979253	1	1	1	1	1	0.948315	0.999998	Bone/Soft tissue
ABCD1	0	3	0	0	0	1.28292	0	0	0	0.72335	0.551637	0.776331	1	0.941958	0.849209	0.94221	1	1	1	1	1	0.97288	0.99999	Breast
ABCD1	0	0	0	0	0	0	0	0	0	0.154023	0.74594	0.346326	1	0.779202	0.933343	0.963071	1	1	1	1	1	0.713561	0.999995	Prostate
ABCD1	0	0	0	0	0	0	0	0	0	0.416898	0.812509	0.699411	1	0.815379	0.963186	0.985897	1	1	1	1	1	0.949462	0.999998	NET
ABCD1	1	0	0	0	0	0	0	0	0	0.117715	0.588407	0.268367	1	0.803361	0.879437	0.932818	1	1	1	1	1	0.621376	0.999976	Lung
ABCD1	0	8	0	0	0	4.01108	0	0	0	0.0379283	0.688618	0.0957955	1	0.849526	0.886975	0.960619	1	1	1	1	1	0.320487	0.999975	Colon/Rectum
ABCD1	0	0	0	0	0	0	0	0	0	0.456609	0.839552	0.74272	1	0.836458	0.963355	0.989856	1	1	1	1	1	0.963632	0.999999	Kidney
ABCD1	1	1	0	0	0	5.34261	0	0	0	0.199399	0.873522	0.432865	1	0.87673	0.973983	0.997037	1	1	1	1	1	0.795315	1	Head and neck
ABCD1	1	0	0	0	0	0	0	0	0	0.353241	0.795903	0.630781	1	0.823175	0.962933	0.989061	1	1	1	1	1	0.921443	0.999999	Ovary
ABCD1	0	1	0	0	0	9.11366	0	0	0	0.150653	0.914726	0.352351	1	0.917137	0.983305	0.998917	1	1	1	1	1	0.719898	1	Biliary
ABCD1	0	1	0	0	0	7.09594	0	0	0	0.138167	0.878465	0.329278	1	0.891988	0.975028	0.997893	1	1	1	1	1	0.695057	1	Liver
ABCD1	0	0	0	0	0	0	0	0	0	0.443149	0.859178	0.734793	1	0.841195	0.968135	0.992411	1	1	1	1	1	0.961232	0.999999	Other
ABCD1	1	1	0	0	0	2.40011	0	0	0	0.463373	0.825068	0.744308	1	0.822879	0.963002	0.988083	1	1	1	1	1	0.964102	0.999999	Uterus
ABCD1	0	0	0	0	0	0	0	0	0	0.229917	0.744418	0.463206	1	0.764433	0.924665	0.948322	1	1	1	1	1	0.819681	0.999979	Urinary tract
ABCD1	0	0	0	0	0	0	0	0	0	0.723579	0.934871	0.936527	1	0.943103	0.988793	0.999504	1	1	1	1	1	0.997942	1	Stomach
ABCD1	0	0	0	0	0	0	0	0	0	0.418881	0.838055	0.709716	1	0.798345	0.955244	0.977586	1	1	1	1	1	0.953071	0.999997	Esophagus
ABCD1	0	0	0	0	0	0	0	0	0	0.449727	0.824573	0.735562	1	0.819125	0.955533	0.985831	1	1	1	1	1	0.961468	0.999999	CUP
ABCD1	0	0	0	0	0	0	0	0	0	0.683323	0.920114	0.915851	1	0.922041	0.98333	0.999056	1	1	1	1	1	0.996356	1	Pancreas
ABCD1	0	0	0	0	0	0	0	0	0	0.813354	0.947781	0.970429	1	0.962291	0.991341	0.999758	1	1	1	1	1	0.999558	1	Mesothelioma
ABCD1	0	0	0	1	0	0	37.2577	37.2577	0	0.333847	0.0225818	0.0445468	1	0.802312	0.966719	0.984986	1	1	1	1	1	0.183142	0.999998	CNS
ABCD2	4	30	2	0	0	2.16187	1.33897	1.33897	0	0.0375339	0.719811	0.107342	1	0.706027	0.87575	0.896683	1	1	1	1	1	0.3469	1	All
ABCD2	1	7	0	0	0	3.10534	0	0	0	0.119634	0.458223	0.163873	1	0.833854	0.907434	0.94317	1	1	1	1	1	0.460263	1	Skin
ABCD2	0	1	0	0	0	1.99593	0	0	0	0.57806	0.742214	0.804592	1	0.798602	0.953722	0.979253	1	1	1	1	1	0.979526	0.999998	Bone/Soft tissue
ABCD2	0	3	1	0	0	1.1937	3.72713	3.72713	0	0.80037	0.295263	0.574331	1	0.960844	0.84921	0.94221	1	1	1	1	1	0.892826	0.99999	Breast
ABCD2	1	2	0	0	0	2.06886	0	0	0	0.398255	0.681943	0.63657	1	0.779202	0.933343	0.963071	1	1	1	1	1	0.924084	0.999995	Prostate
ABCD2	0	1	0	0	0	3.74282	0	0	0	0.280157	0.814262	0.54278	1	0.815379	0.963186	0.985897	1	1	1	1	1	0.874446	0.999998	NET
ABCD2	0	3	0	0	0	2.21911	0	0	0	0.4059	0.574456	0.549776	1	0.803361	0.879437	0.932818	1	1	1	1	1	0.878677	0.999976	Lung
ABCD2	0	8	1	0	0	4.33926	6.17943	6.17943	0	0.0278041	0.189974	0.0655401	1	0.849526	0.886975	0.960619	1	1	1	1	1	0.244143	0.999975	Colon/Rectum
ABCD2	0	0	0	0	0	0	0	0	0	0.504929	0.835318	0.783679	1	0.836458	0.963355	0.989856	1	1	1	1	1	0.974705	0.999999	Kidney
ABCD2	1	1	0	0	0	4.22075	0	0	0	0.257059	0.827586	0.512628	1	0.87673	0.973983	0.997037	1	1	1	1	1	0.855168	1	Head and neck
ABCD2	0	1	0	0	0	2.62231	0	0	0	0.446863	0.78747	0.717003	1	0.823175	0.962933	0.989061	1	1	1	1	1	0.955532	0.999999	Ovary
ABCD2	0	0	0	0	0	0	0	0	0	0.678987	0.896667	0.910846	1	0.917137	0.983305	0.998917	1	1	1	1	1	0.995902	1	Biliary
ABCD2	0	0	0	0	0	0	0	0	0	0.629217	0.881573	0.880158	1	0.891988	0.975028	0.997893	1	1	1	1	1	0.992514	1	Liver
ABCD2	0	1	0	0	0	4.03516	0	0	0	0.292661	0.826802	0.557795	1	0.841195	0.968135	0.992411	1	1	1	1	1	0.883416	0.999999	Other
ABCD2	0	1	0	0	0	3.14122	0	0	0	0.356151	0.793247	0.628791	1	0.822879	0.963002	0.988083	1	1	1	1	1	0.920523	0.999999	Uterus
ABCD2	0	0	0	0	0	0	0	0	0	0.194457	0.666546	0.396128	1	0.764433	0.924665	0.948322	1	1	1	1	1	0.76295	0.999979	Urinary tract
ABCD2	0	0	0	0	0	0	0	0	0	0.709344	0.907722	0.927275	1	0.943103	0.988793	0.999504	1	1	1	1	1	0.997289	1	Stomach
ABCD2	1	1	0	0	0	1.07885	0	0	0	0.949848	0.681657	0.915304	1	0.956073	0.955244	0.977586	1	1	1	1	1	0.996308	0.999997	Esophagus
ABCD2	0	0	0	0	0	0	0	0	0	0.387461	0.760325	0.662029	1	0.819125	0.955533	0.985831	1	1	1	1	1	0.93508	0.999999	CUP
ABCD2	0	0	0	0	0	0	0	0	0	0.659669	0.88809	0.899327	1	0.922041	0.98333	0.999056	1	1	1	1	1	0.994753	1	Pancreas
ABCD2	0	0	0	0	0	0	0	0	0	0.83515	0.94791	0.976494	1	0.962291	0.991341	0.999758	1	1	1	1	1	0.999722	1	Mesothelioma
ABCD2	0	0	0	0	0	0	0	0	0	0.4339	0.804015	0.714573	1	0.802312	0.966719	0.984986	1	1	1	1	1	0.95472	0.999998	CNS
ABCD3	3	11	1	2	1	1.01273	1.52454	1.52454	0.712977	0.979046	0.552804	0.818713	0.705391	0.999131	0.816911	0.931238	1	1	1	1	1	0.894582	1	All
ABCD3	1	1	0	0	1	0.580299	0	0	16.8584	0.646605	0.418743	0.6845	0.0560101	0.861191	0.907434	0.94317	1	1	1	1	1	0.163373	1	Skin
ABCD3	0	0	0	0	0	0	0	0	0	0.421053	0.719857	0.683371	1	0.798602	0.953722	0.979253	1	1	1	1	1	0.943542	0.999998	Bone/Soft tissue
ABCD3	1	3	0	0	0	1.16212	0	0	0	0.826689	0.351518	0.61981	1	0.965809	0.84921	0.94221	1	1	1	1	1	0.916292	0.99999	Breast
ABCD3	0	3	0	1	0	4.02693	7.59572	7.59572	0	0.0749676	0.137849	0.0849358	1	0.779202	0.933343	0.963071	1	1	1	1	1	0.294376	0.999995	Prostate
ABCD3	0	1	0	0	0	4.20008	0	0	0	0.247378	0.76395	0.489383	1	0.815379	0.963186	0.985897	1	1	1	1	1	0.839101	0.999998	NET
ABCD3	1	0	0	1	0	0	3.27734	3.27734	0	0.10924	0.362947	0.129302	1	0.803361	0.879437	0.932818	1	1	1	1	1	0.393803	0.999976	Lung
ABCD3	0	0	0	0	0	0	0	0	0	0.115507	0.464831	0.246194	1	0.849526	0.886975	0.960619	1	1	1	1	1	0.591268	0.999975	Colon/Rectum
ABCD3	0	0	0	0	0	0	0	0	0	0.517074	0.794964	0.783933	1	0.836458	0.963355	0.989856	1	1	1	1	1	0.974767	0.999999	Kidney
ABCD3	0	0	0	0	0	0	0	0	0	0.588014	0.823433	0.842737	1	0.87673	0.973983	0.997037	1	1	1	1	1	0.98693	1	Head and neck
ABCD3	0	0	0	0	0	0	0	0	0	0.439984	0.746309	0.708007	1	0.823175	0.962933	0.989061	1	1	1	1	1	0.952483	0.999999	Ovary
ABCD3	0	0	0	0	0	0	0	0	0	0.685028	0.861886	0.908271	1	0.917137	0.983305	0.998917	1	1	1	1	1	0.995658	1	Biliary
ABCD3	0	0	0	0	0	0	0	0	0	0.641151	0.856473	0.882523	1	0.891988	0.975028	0.997893	1	1	1	1	1	0.992812	1	Liver
ABCD3	0	0	0	0	0	0	0	0	0	0.505169	0.775941	0.771562	1	0.841195	0.968135	0.992411	1	1	1	1	1	0.971658	0.999999	Other
ABCD3	0	1	0	0	0	3.59463	0	0	0	0.309837	0.744453	0.562569	1	0.822879	0.963002	0.988083	1	1	1	1	1	0.886182	0.999999	Uterus
ABCD3	0	0	0	0	0	0	0	0	0	0.203454	0.590766	0.390451	1	0.764433	0.924665	0.948322	1	1	1	1	1	0.757652	0.999979	Urinary tract
ABCD3	0	0	0	0	0	0	0	0	0	0.754026	0.896638	0.944673	1	0.943103	0.988793	0.999504	1	1	1	1	1	0.99844	1	Stomach
ABCD3	0	0	0	0	0	0	0	0	0	0.399358	0.725754	0.669065	1	0.798345	0.955244	0.977586	1	1	1	1	1	0.937945	0.999997	Esophagus
ABCD3	0	1	1	0	0	3.57149	19.6193	19.6193	0	0.340967	0.0548691	0.121799	1	0.819125	0.955533	0.985831	1	1	1	1	1	0.378233	0.999999	CUP
ABCD3	0	1	0	0	0	12.884	0	0	0	0.0987013	0.863842	0.249475	1	0.922041	0.98333	0.999056	1	1	1	1	1	0.595845	1	Pancreas
ABCD3	0	0	0	0	0	0	0	0	0	0.839848	0.932594	0.976289	1	0.962291	0.991341	0.999758	1	1	1	1	1	0.999717	1	Mesothelioma
ABCD3	0	0	0	0	0	0	0	0	0	0.470186	0.744854	0.731688	1	0.802312	0.966719	0.984986	1	1	1	1	1	0.960268	0.999998	CNS
ABCD4	5	10	0	2	0	1.05854	1.71473	1.71473	0	0.901174	0.51508	0.808109	1	0.993775	0.808053	0.927016	1	1	1	1	1	0.980283	1	All
ABCD4	2	2	0	1	0	1.24038	5.10373	5.10373	0	0.814226	0.225657	0.47997	1	0.931313	0.907434	0.94317	1	1	1	1	1	0.832283	1	Skin
ABCD4	0	1	0	0	0	4.13816	0	0	0	0.285433	0.792258	0.541027	1	0.798602	0.953722	0.979253	1	1	1	1	1	0.873372	0.999998	Bone/Soft tissue
ABCD4	0	0	0	0	0	0	0	0	0	0.0824002	0.512432	0.186128	1	0.822268	0.84921	0.94221	1	1	1	1	1	0.49907	0.99999	Breast
ABCD4	0	1	0	0	0	1.38611	0	0	0	0.77118	0.690175	0.882438	1	0.862115	0.933343	0.963071	1	1	1	1	1	0.992802	0.999995	Prostate
ABCD4	0	0	0	0	0	0	0	0	0	0.493076	0.781236	0.760839	1	0.815379	0.963186	0.985897	1	1	1	1	1	0.968802	0.999998	NET
ABCD4	1	3	0	0	0	2.42999	0	0	0	0.299096	0.550589	0.447899	1	0.803361	0.879437	0.932818	1	1	1	1	1	0.807646	0.999976	Lung
ABCD4	2	2	0	0	0	0.865576	0	0	0	0.86441	0.500861	0.792505	1	0.974726	0.886975	0.960619	1	1	1	1	1	0.976807	0.999975	Colon/Rectum
ABCD4	0	0	0	0	0	0	0	0	0	0.525911	0.822716	0.797636	1	0.836458	0.963355	0.989856	1	1	1	1	1	0.977984	0.999999	Kidney
ABCD4	0	0	0	0	0	0	0	0	0	0.565925	0.839656	0.831302	1	0.87673	0.973983	0.997037	1	1	1	1	1	0.984895	1	Head and neck
ABCD4	0	0	0	0	0	0	0	0	0	0.532917	0.818438	0.803306	1	0.823175	0.962933	0.989061	1	1	1	1	1	0.979246	0.999999	Ovary
ABCD4	0	0	0	0	0	0	0	0	0	0.709714	0.897919	0.925922	1	0.917137	0.983305	0.998917	1	1	1	1	1	0.997186	1	Biliary
ABCD4	0	0	0	0	0	0	0	0	0	0.650076	0.871018	0.890405	1	0.891988	0.975028	0.997893	1	1	1	1	1	0.993762	1	Liver
ABCD4	0	0	0	0	0	0	0	0	0	0.543611	0.836043	0.815102	1	0.841195	0.968135	0.992411	1	1	1	1	1	0.981743	0.999999	Other
ABCD4	0	0	0	0	0	0	0	0	0	0.492741	0.808505	0.768396	1	0.822879	0.963002	0.988083	1	1	1	1	1	0.97083	0.999999	Uterus
ABCD4	0	1	0	0	0	1.54865	0	0	0	0.695815	0.690561	0.853235	1	0.804448	0.924665	0.948322	1	1	1	1	1	0.988661	0.999979	Urinary tract
ABCD4	0	0	0	0	0	0	0	0	0	0.776604	0.926248	0.956683	1	0.943103	0.988793	0.999504	1	1	1	1	1	0.999048	1	Stomach
ABCD4	0	0	0	0	0	0	0	0	0	0.498057	0.818833	0.777668	1	0.798345	0.955244	0.977586	1	1	1	1	1	0.973217	0.999997	Esophagus
ABCD4	0	0	0	1	0	0	42.8445	42.8445	0	0.56345	0.0230073	0.0591336	1	0.819125	0.955533	0.985831	1	1	1	1	1	0.226361	0.999999	CUP
ABCD4	0	0	0	0	0	0	0	0	0	0.738504	0.904983	0.939386	1	0.922041	0.98333	0.999056	1	1	1	1	1	0.998125	1	Pancreas
ABCD4	0	0	0	0	0	0	0	0	0	0.841988	0.941104	0.977654	1	0.962291	0.991341	0.999758	1	1	1	1	1	0.999748	1	Mesothelioma
ABCD4	0	0	0	0	0	0	0	0	0	0.459591	0.780095	0.732421	1	0.802312	0.966719	0.984986	1	1	1	1	1	0.960497	0.999998	CNS
ABCE1	8	6	1	0	2	0.372406	0.423994	0.423994	1.50749	0.0401769	0.351234	0.111108	0.367126	0.716454	0.80663	0.896683	1	1	1	1	1	0.171292	1	All
ABCE1	0	0	0	0	0	0	0	0	0	0.294587	0.666608	0.545741	1	0.833854	0.907434	0.94317	1	1	1	1	1	0.876248	1	Skin
ABCE1	0	0	0	0	0	0	0	0	0	0.498591	0.788785	0.76958	1	0.798602	0.953722	0.979253	1	1	1	1	1	0.971141	0.999998	Bone/Soft tissue
ABCE1	1	0	0	0	0	0	0	0	0	0.0588498	0.478667	0.13731	1	0.822268	0.84921	0.94221	1	1	1	1	1	0.409941	0.99999	Breast
ABCE1	0	1	0	0	1	1.73018	0	0	5.97628	0.634451	0.664935	0.808261	0.148633	0.794976	0.933343	0.963071	1	1	1	1	1	0.374716	0.999995	Prostate
ABCE1	0	0	0	0	0	0	0	0	0	0.517705	0.799243	0.785468	1	0.815379	0.963186	0.985897	1	1	1	1	1	0.975139	0.999998	NET
ABCE1	2	1	0	0	1	0.566884	0	0	8.17705	0.598393	0.449037	0.678861	0.111829	0.823607	0.879437	0.932818	1	1	1	1	1	0.271638	0.999976	Lung
ABCE1	1	2	0	0	0	1.3326	0	0	0	0.750642	0.500201	0.738282	1	0.944039	0.886975	0.960619	1	1	1	1	1	0.962298	0.999975	Colon/Rectum
ABCE1	0	0	0	0	0	0	0	0	0	0.547515	0.818181	0.812869	1	0.836458	0.963355	0.989856	1	1	1	1	1	0.981284	0.999999	Kidney
ABCE1	1	0	0	0	0	0	0	0	0	0.608929	0.849742	0.861983	1	0.87673	0.973983	0.997037	1	1	1	1	1	0.990004	1	Head and neck
ABCE1	1	0	0	0	0	0	0	0	0	0.456494	0.771367	0.728676	1	0.823175	0.962933	0.989061	1	1	1	1	1	0.959321	0.999999	Ovary
ABCE1	0	0	0	0	0	0	0	0	0	0.728585	0.890801	0.933246	1	0.917137	0.983305	0.998917	1	1	1	1	1	0.997721	1	Biliary
ABCE1	0	0	0	0	0	0	0	0	0	0.663019	0.872257	0.897752	1	0.891988	0.975028	0.997893	1	1	1	1	1	0.994585	1	Liver
ABCE1	0	0	0	0	0	0	0	0	0	0.591866	0.826884	0.846714	1	0.841195	0.968135	0.992411	1	1	1	1	1	0.987601	0.999999	Other
ABCE1	0	2	0	0	0	8.22798	0	0	0	0.0350788	0.781834	0.103275	1	0.822879	0.963002	0.988083	1	1	1	1	1	0.337746	0.999999	Uterus
ABCE1	1	0	1	0	0	0	10.7979	10.7979	0	0.239391	0.0907052	0.112164	1	0.764433	0.924665	0.948322	1	1	1	1	1	0.357555	0.999979	Urinary tract
ABCE1	0	0	0	0	0	0	0	0	0	0.783853	0.918179	0.958294	1	0.943103	0.988793	0.999504	1	1	1	1	1	0.999118	1	Stomach
ABCE1	1	0	0	0	0	0	0	0	0	0.345411	0.7271	0.609402	1	0.798345	0.955244	0.977586	1	1	1	1	1	0.911225	0.999997	Esophagus
ABCE1	0	0	0	0	0	0	0	0	0	0.536776	0.799479	0.802321	1	0.819125	0.955533	0.985831	1	1	1	1	1	0.979029	0.999999	CUP
ABCE1	0	0	0	0	0	0	0	0	0	0.705389	0.874509	0.920143	1	0.922041	0.98333	0.999056	1	1	1	1	1	0.996723	1	Pancreas
ABCE1	0	0	0	0	0	0	0	0	0	0.850648	0.941325	0.979772	1	0.962291	0.991341	0.999758	1	1	1	1	1	0.999794	1	Mesothelioma
ABCE1	0	0	0	0	0	0	0	0	0	0.498013	0.772642	0.763072	1	0.802312	0.966719	0.984986	1	1	1	1	1	0.969409	0.999998	CNS
ABCF1	6	12	1	1	2	0.854843	1.07464	1.07464	1.14106	0.714271	0.926494	0.914345	0.485601	0.984115	0.970547	0.964343	1	1	1	1	1	0.804503	1	All
ABCF1	2	1	0	0	0	0.457826	0	0	0	0.472561	0.483757	0.63699	1	0.833854	0.907434	0.94317	1	1	1	1	1	0.924273	1	Skin
ABCF1	0	0	1	0	0	0	19.7853	19.7853	0	0.421997	0.0521246	0.0981193	1	0.798602	0.953722	0.979253	1	1	1	1	1	0.32591	0.999998	Bone/Soft tissue
ABCF1	2	6	0	0	2	1.95236	0	0	7.20273	0.219026	0.374574	0.286835	0.0384874	0.822268	0.84921	0.94221	1	1	1	1	1	0.0607867	0.99999	Breast
ABCF1	0	0	0	0	0	0	0	0	0	0.18757	0.620721	0.377381	1	0.779202	0.933343	0.963071	1	1	1	1	1	0.745139	0.999995	Prostate
ABCF1	0	0	0	0	0	0	0	0	0	0.415857	0.748498	0.682392	1	0.815379	0.963186	0.985897	1	1	1	1	1	0.943169	0.999998	NET
ABCF1	2	1	0	1	0	0.451453	2.70183	2.70183	0	0.452842	0.426619	0.470004	1	0.803361	0.879437	0.932818	1	1	1	1	1	0.824863	0.999976	Lung
ABCF1	0	1	0	0	0	0.604971	0	0	0	0.663344	0.536968	0.773201	1	0.916098	0.886975	0.960619	1	1	1	1	1	0.972081	0.999975	Colon/Rectum
ABCF1	0	1	0	0	0	3.65707	0	0	0	0.288687	0.780391	0.547434	1	0.836458	0.963355	0.989856	1	1	1	1	1	0.87727	0.999999	Kidney
ABCF1	0	0	0	0	0	0	0	0	0	0.542287	0.82695	0.811458	1	0.87673	0.973983	0.997037	1	1	1	1	1	0.98099	1	Head and neck
ABCF1	0	0	0	0	0	0	0	0	0	0.450483	0.773015	0.724438	1	0.823175	0.962933	0.989061	1	1	1	1	1	0.957967	0.999999	Ovary
ABCF1	0	0	0	0	0	0	0	0	0	0.689082	0.883622	0.913988	1	0.917137	0.983305	0.998917	1	1	1	1	1	0.99619	1	Biliary
ABCF1	0	0	0	0	0	0	0	0	0	0.59535	0.841294	0.851232	1	0.891988	0.975028	0.997893	1	1	1	1	1	0.98834	1	Liver
ABCF1	0	0	0	0	0	0	0	0	0	0.468015	0.788869	0.743899	1	0.841195	0.968135	0.992411	1	1	1	1	1	0.963982	0.999999	Other
ABCF1	0	0	0	0	0	0	0	0	0	0.423653	0.766033	0.696323	1	0.822879	0.963002	0.988083	1	1	1	1	1	0.948351	0.999999	Uterus
ABCF1	0	1	0	0	0	1.05881	0	0	0	0.957178	0.625243	0.885593	1	0.97178	0.924665	0.948322	1	1	1	1	1	0.993191	0.999979	Urinary tract
ABCF1	0	0	0	0	0	0	0	0	0	0.767007	0.917571	0.952275	1	0.943103	0.988793	0.999504	1	1	1	1	1	0.998843	1	Stomach
ABCF1	0	0	0	0	0	0	0	0	0	0.412021	0.769408	0.691046	1	0.798345	0.955244	0.977586	1	1	1	1	1	0.946421	0.999997	Esophagus
ABCF1	0	0	0	0	0	0	0	0	0	0.492581	0.783665	0.764027	1	0.819125	0.955533	0.985831	1	1	1	1	1	0.969666	0.999999	CUP
ABCF1	0	0	0	0	0	0	0	0	0	0.698313	0.880311	0.917799	1	0.922041	0.98333	0.999056	1	1	1	1	1	0.996525	1	Pancreas
ABCF1	0	0	0	0	0	0	0	0	0	0.817209	0.929665	0.969856	1	0.962291	0.991341	0.999758	1	1	1	1	1	0.999541	1	Mesothelioma
ABCF1	0	1	0	0	0	2.60925	0	0	0	0.420231	0.744391	0.683135	1	0.802312	0.966719	0.984986	1	1	1	1	1	0.943452	0.999998	CNS
ABCF2	4	13	1	1	1	1.35065	1.67191	1.67191	0.770586	0.497898	0.537251	0.722038	0.680596	0.968467	0.8124	0.91039	1	1	1	1	1	0.84055	1	All
ABCF2	1	3	0	0	0	2.48435	0	0	0	0.308941	0.583967	0.471058	1	0.833854	0.907434	0.94317	1	1	1	1	1	0.825658	1	Skin
ABCF2	0	0	0	0	0	0	0	0	0	0.510331	0.806034	0.783099	1	0.798602	0.953722	0.979253	1	1	1	1	1	0.974564	0.999998	Bone/Soft tissue
ABCF2	0	1	0	0	0	0.52894	0	0	0	0.520053	0.510442	0.668879	1	0.880764	0.84921	0.94221	1	1	1	1	1	0.93787	0.99999	Breast
ABCF2	0	1	0	0	0	1.56846	0	0	0	0.692845	0.695475	0.853146	1	0.819268	0.933343	0.963071	1	1	1	1	1	0.988647	0.999995	Prostate
ABCF2	0	0	0	0	0	0	0	0	0	0.49223	0.798157	0.764592	1	0.815379	0.963186	0.985897	1	1	1	1	1	0.969818	0.999998	NET
ABCF2	0	6	0	0	1	7.96701	0	0	8.38496	0.00822054	0.645672	0.0214449	0.10929	0.774204	0.879437	0.932818	1	1	1	1	1	0.0165372	0.999976	Lung
ABCF2	1	1	0	0	0	0.56661	0	0	0	0.600452	0.531806	0.736893	1	0.897502	0.886975	0.960619	1	1	1	1	1	0.961876	0.999975	Colon/Rectum
ABCF2	0	0	0	0	0	0	0	0	0	0.526267	0.824389	0.798293	1	0.836458	0.963355	0.989856	1	1	1	1	1	0.978132	0.999999	Kidney
ABCF2	0	0	0	0	0	0	0	0	0	0.587906	0.851988	0.848866	1	0.87673	0.973983	0.997037	1	1	1	1	1	0.987956	1	Head and neck
ABCF2	1	0	0	0	0	0	0	0	0	0.485525	0.806446	0.762319	1	0.823175	0.962933	0.989061	1	1	1	1	1	0.969205	0.999999	Ovary
ABCF2	0	0	1	0	0	0	130.759	130.759	0	0.725636	0.00811593	0.026628	1	0.917137	0.983305	0.998917	1	1	1	1	1	0.123175	1	Biliary
ABCF2	0	0	0	0	0	0	0	0	0	0.646846	0.873019	0.888948	1	0.891988	0.975028	0.997893	1	1	1	1	1	0.993592	1	Liver
ABCF2	0	0	0	0	0	0	0	0	0	0.555696	0.833735	0.823442	1	0.841195	0.968135	0.992411	1	1	1	1	1	0.983406	0.999999	Other
ABCF2	1	0	0	1	0	0	27.8577	27.8577	0	0.454571	0.0320824	0.0730405	1	0.822879	0.963002	0.988083	1	1	1	1	1	0.264168	0.999999	Uterus
ABCF2	0	0	0	0	0	0	0	0	0	0.24732	0.687234	0.475105	1	0.764433	0.924665	0.948322	1	1	1	1	1	0.828687	0.999979	Urinary tract
ABCF2	0	0	0	0	0	0	0	0	0	0.795435	0.930573	0.963472	1	0.943103	0.988793	0.999504	1	1	1	1	1	0.999325	1	Stomach
ABCF2	0	1	0	0	0	3.86641	0	0	0	0.340447	0.817806	0.610252	1	0.798345	0.955244	0.977586	1	1	1	1	1	0.911645	0.999997	Esophagus
ABCF2	0	0	0	0	0	0	0	0	0	0.543104	0.817598	0.811176	1	0.819125	0.955533	0.985831	1	1	1	1	1	0.980931	0.999999	CUP
ABCF2	0	0	0	0	0	0	0	0	0	0.756348	0.910043	0.947174	1	0.922041	0.98333	0.999056	1	1	1	1	1	0.998579	1	Pancreas
ABCF2	0	0	0	0	0	0	0	0	0	0.841025	0.942831	0.977567	1	0.962291	0.991341	0.999758	1	1	1	1	1	0.999746	1	Mesothelioma
ABCF2	0	0	0	0	0	0	0	0	0	0.460595	0.780969	0.733539	1	0.802312	0.966719	0.984986	1	1	1	1	1	0.960844	0.999998	CNS
ABCF3	6	11	2	0	1	0.841462	1.47674	1.47674	0.659977	0.692694	0.629868	0.766917	0.72946	0.984033	0.837411	0.918176	1	1	1	1	1	0.88437	1	All
ABCF3	0	0	0	0	0	0	0	0	0	0.30334	0.711121	0.564433	1	0.833854	0.907434	0.94317	1	1	1	1	1	0.887251	1	Skin
ABCF3	0	1	0	0	0	3.06638	0	0	0	0.38599	0.777608	0.653973	1	0.798602	0.953722	0.979253	1	1	1	1	1	0.931708	0.999998	Bone/Soft tissue
ABCF3	2	1	0	0	0	0.358626	0	0	0	0.266103	0.455819	0.425407	1	0.822806	0.84921	0.94221	1	1	1	1	1	0.789006	0.99999	Breast
ABCF3	0	1	0	0	0	1.09934	0	0	0	0.930874	0.688092	0.918091	1	0.95701	0.933343	0.963071	1	1	1	1	1	0.99655	0.999995	Prostate
ABCF3	0	0	0	0	0	0	0	0	0	0.447697	0.779695	0.720943	1	0.815379	0.963186	0.985897	1	1	1	1	1	0.956832	0.999998	NET
ABCF3	0	3	0	0	0	3.42434	0	0	0	0.196932	0.623052	0.345759	1	0.803361	0.879437	0.932818	1	1	1	1	1	0.71296	0.999976	Lung
ABCF3	3	1	1	0	0	0.295022	3.66814	3.66814	0	0.203124	0.304334	0.206288	1	0.849526	0.886975	0.960619	1	1	1	1	1	0.53191	0.999975	Colon/Rectum
ABCF3	0	1	0	0	0	4.02953	0	0	0	0.260119	0.812547	0.515424	1	0.836458	0.963355	0.989856	1	1	1	1	1	0.857029	0.999999	Kidney
ABCF3	0	0	0	0	0	0	0	0	0	0.566165	0.854088	0.834365	1	0.87673	0.973983	0.997037	1	1	1	1	1	0.985456	1	Head and neck
ABCF3	0	0	0	0	0	0	0	0	0	0.459184	0.797214	0.737917	1	0.823175	0.962933	0.989061	1	1	1	1	1	0.962188	0.999999	Ovary
ABCF3	1	0	0	0	0	0	0	0	0	0.589724	0.868082	0.853662	1	0.917137	0.983305	0.998917	1	1	1	1	1	0.988728	1	Biliary
ABCF3	0	0	0	0	0	0	0	0	0	0.61536	0.861008	0.868018	1	0.891988	0.975028	0.997893	1	1	1	1	1	0.99088	1	Liver
ABCF3	0	1	0	0	0	3.5912	0	0	0	0.32951	0.820036	0.601932	1	0.841195	0.968135	0.992411	1	1	1	1	1	0.907479	0.999999	Other
ABCF3	0	0	0	0	0	0	0	0	0	0.458541	0.814609	0.740132	1	0.822879	0.963002	0.988083	1	1	1	1	1	0.962857	0.999999	Uterus
ABCF3	0	0	0	0	1	0	0	0	12.9317	0.190274	0.675233	0.3917	0.0708031	0.764433	0.924665	0.948322	1	1	1	1	1	0.127162	0.999979	Urinary tract
ABCF3	0	0	0	0	0	0	0	0	0	0.773983	0.931358	0.95627	1	0.943103	0.988793	0.999504	1	1	1	1	1	0.99903	1	Stomach
ABCF3	0	0	1	0	0	0	31.3717	31.3717	0	0.430567	0.0366616	0.065417	1	0.798345	0.955244	0.977586	1	1	1	1	1	0.243807	0.999997	Esophagus
ABCF3	0	1	0	0	0	4.68301	0	0	0	0.259204	0.819087	0.510893	1	0.819125	0.955533	0.985831	1	1	1	1	1	0.854006	0.999999	CUP
ABCF3	0	0	0	0	0	0	0	0	0	0.696825	0.899336	0.919968	1	0.922041	0.98333	0.999056	1	1	1	1	1	0.996708	1	Pancreas
ABCF3	0	0	0	0	0	0	0	0	0	0.825045	0.940431	0.973141	1	0.962291	0.991341	0.999758	1	1	1	1	1	0.999636	1	Mesothelioma
ABCF3	0	1	0	0	0	2.89156	0	0	0	0.378417	0.793504	0.654236	1	0.802312	0.966719	0.984986	1	1	1	1	1	0.93182	0.999998	CNS
ABCG1	10	15	2	0	0	0.944219	1.53892	1.53892	0	0.877105	0.588854	0.829934	1	0.991285	0.824503	0.93339	1	1	1	1	1	0.984641	1	All
ABCG1	5	3	0	0	0	0.755396	0	0	0	0.686821	0.452019	0.712454	1	0.878442	0.907434	0.94317	1	1	1	1	1	0.954004	1	Skin
ABCG1	0	1	0	0	0	3.03206	0	0	0	0.39028	0.803931	0.665791	1	0.798602	0.953722	0.979253	1	1	1	1	1	0.936621	0.999998	Bone/Soft tissue
ABCG1	1	5	1	0	0	2.09814	5.13418	5.13418	0	0.211653	0.208232	0.243651	1	0.822268	0.84921	0.94221	1	1	1	1	1	0.587691	0.99999	Breast
ABCG1	0	1	1	0	0	1.20044	16.0936	16.0936	0	0.868499	0.059761	0.169875	1	0.918249	0.933343	0.963071	1	1	1	1	1	0.471011	0.999995	Prostate
ABCG1	0	0	0	0	0	0	0	0	0	0.458693	0.809847	0.738321	1	0.815379	0.963186	0.985897	1	1	1	1	1	0.96231	0.999998	NET
ABCG1	2	2	0	0	0	1.03579	0	0	0	0.968322	0.514504	0.803995	1	0.990599	0.879437	0.932818	1	1	1	1	1	0.979396	0.999976	Lung
ABCG1	1	0	0	0	0	0	0	0	0	0.0766829	0.607265	0.191887	1	0.849526	0.886975	0.960619	1	1	1	1	1	0.508664	0.999975	Colon/Rectum
ABCG1	0	0	0	0	0	0	0	0	0	0.490625	0.83499	0.771723	1	0.836458	0.963355	0.989856	1	1	1	1	1	0.971699	0.999999	Kidney
ABCG1	0	0	0	0	0	0	0	0	0	0.596355	0.879323	0.859368	1	0.87673	0.973983	0.997037	1	1	1	1	1	0.989612	1	Head and neck
ABCG1	0	0	0	0	0	0	0	0	0	0.492165	0.831212	0.773523	1	0.823175	0.962933	0.989061	1	1	1	1	1	0.972163	0.999999	Ovary
ABCG1	0	0	0	0	0	0	0	0	0	0.695511	0.914755	0.921362	1	0.917137	0.983305	0.998917	1	1	1	1	1	0.996824	1	Biliary
ABCG1	0	0	0	0	0	0	0	0	0	0.622141	0.878518	0.875368	1	0.891988	0.975028	0.997893	1	1	1	1	1	0.991889	1	Liver
ABCG1	0	1	0	0	0	4.52655	0	0	0	0.25991	0.855073	0.519037	1	0.841195	0.968135	0.992411	1	1	1	1	1	0.859411	0.999999	Other
ABCG1	0	0	0	0	0	0	0	0	0	0.461378	0.834166	0.746639	1	0.822879	0.963002	0.988083	1	1	1	1	1	0.964787	0.999999	Uterus
ABCG1	0	0	0	0	0	0	0	0	0	0.234384	0.735683	0.467881	1	0.764433	0.924665	0.948322	1	1	1	1	1	0.823256	0.999979	Urinary tract
ABCG1	0	0	0	0	0	0	0	0	0	0.77612	0.938991	0.957731	1	0.943103	0.988793	0.999504	1	1	1	1	1	0.999094	1	Stomach
ABCG1	0	1	0	0	0	3.2408	0	0	0	0.402188	0.833592	0.682014	1	0.798345	0.955244	0.977586	1	1	1	1	1	0.943024	0.999997	Esophagus
ABCG1	0	1	0	0	0	3.91776	0	0	0	0.310859	0.823664	0.579128	1	0.819125	0.955533	0.985831	1	1	1	1	1	0.895466	0.999999	CUP
ABCG1	0	0	0	0	0	0	0	0	0	0.7138	0.915113	0.929943	1	0.922041	0.98333	0.999056	1	1	1	1	1	0.997487	1	Pancreas
ABCG1	0	0	0	0	0	0	0	0	0	0.828093	0.946477	0.974501	1	0.962291	0.991341	0.999758	1	1	1	1	1	0.999672	1	Mesothelioma
ABCG1	1	0	0	0	0	0	0	0	0	0.402774	0.805525	0.684273	1	0.802312	0.966719	0.984986	1	1	1	1	1	0.943885	0.999998	CNS
ABCG2	7	19	1	2	1	1.21556	1.38649	1.38649	0.77218	0.602667	0.626807	0.825916	0.67993	0.974763	0.835664	0.932671	1	1	1	1	1	0.885604	1	All
ABCG2	1	5	0	0	0	2.75381	0	0	0	0.197147	0.507588	0.289003	1	0.833854	0.907434	0.94317	1	1	1	1	1	0.647748	1	Skin
ABCG2	0	0	0	0	0	0	0	0	0	0.419423	0.758785	0.692309	1	0.798602	0.953722	0.979253	1	1	1	1	1	0.946887	0.999998	Bone/Soft tissue
ABCG2	2	2	0	1	0	0.745461	2.68113	2.68113	0	0.698855	0.410659	0.634776	1	0.935837	0.84921	0.94221	1	1	1	1	1	0.923271	0.99999	Breast
ABCG2	0	0	1	0	0	0	9.54232	9.54232	0	0.234503	0.107086	0.121406	1	0.779202	0.933343	0.963071	1	1	1	1	1	0.377404	0.999995	Prostate
ABCG2	0	0	0	0	0	0	0	0	0	0.491607	0.803045	0.765291	1	0.815379	0.963186	0.985897	1	1	1	1	1	0.970006	0.999998	NET
ABCG2	2	3	0	0	0	1.26285	0	0	0	0.766962	0.400512	0.642592	1	0.902899	0.879437	0.932818	1	1	1	1	1	0.926775	0.999976	Lung
ABCG2	1	7	0	0	1	3.28962	0	0	2.34998	0.0604112	0.453716	0.100325	0.325418	0.849526	0.886975	0.960619	1	1	1	1	1	0.144367	0.999975	Colon/Rectum
ABCG2	0	0	0	0	0	0	0	0	0	0.525983	0.820921	0.79728	1	0.836458	0.963355	0.989856	1	1	1	1	1	0.977903	0.999999	Kidney
ABCG2	0	0	0	0	0	0	0	0	0	0.603808	0.845927	0.857991	1	0.87673	0.973983	0.997037	1	1	1	1	1	0.989402	1	Head and neck
ABCG2	0	0	0	0	0	0	0	0	0	0.469479	0.789381	0.74517	1	0.823175	0.962933	0.989061	1	1	1	1	1	0.964356	0.999999	Ovary
ABCG2	0	0	0	0	0	0	0	0	0	0.68464	0.877458	0.910801	1	0.917137	0.983305	0.998917	1	1	1	1	1	0.995898	1	Biliary
ABCG2	0	0	0	0	0	0	0	0	0	0.649732	0.873784	0.890714	1	0.891988	0.975028	0.997893	1	1	1	1	1	0.993798	1	Liver
ABCG2	0	0	0	1	0	0	32.1814	32.1814	0	0.522448	0.0302671	0.072461	1	0.841195	0.968135	0.992411	1	1	1	1	1	0.26265	0.999999	Other
ABCG2	1	0	0	0	0	0	0	0	0	0.462724	0.773088	0.733754	1	0.822879	0.963002	0.988083	1	1	1	1	1	0.960911	0.999999	Uterus
ABCG2	0	1	0	0	0	1.33542	0	0	0	0.792091	0.646368	0.866871	1	0.862854	0.924665	0.948322	1	1	1	1	1	0.990717	0.999979	Urinary tract
ABCG2	0	0	0	0	0	0	0	0	0	0.763562	0.914258	0.950612	1	0.943103	0.988793	0.999504	1	1	1	1	1	0.99876	1	Stomach
ABCG2	0	0	0	0	0	0	0	0	0	0.405287	0.759065	0.68234	1	0.798345	0.955244	0.977586	1	1	1	1	1	0.943149	0.999997	Esophagus
ABCG2	0	1	0	0	0	3.54064	0	0	0	0.343911	0.774323	0.605633	1	0.819125	0.955533	0.985831	1	1	1	1	1	0.909346	0.999999	CUP
ABCG2	0	0	0	0	0	0	0	0	0	0.70037	0.882104	0.91907	1	0.922041	0.98333	0.999056	1	1	1	1	1	0.996633	1	Pancreas
ABCG2	0	0	0	0	0	0	0	0	0	0.842799	0.94195	0.977931	1	0.962291	0.991341	0.999758	1	1	1	1	1	0.999755	1	Mesothelioma
ABCG2	0	0	0	0	0	0	0	0	0	0.452847	0.771316	0.724076	1	0.802312	0.966719	0.984986	1	1	1	1	1	0.95785	0.999998	CNS
ABCG4	9	18	0	0	1	1.21166	0	0	0.763443	0.595575	0.13431	0.242575	0.683594	0.97398	0.80663	0.896683	1	1	1	1	1	0.46378	1	All
ABCG4	3	5	0	0	1	1.90975	0	0	16.9892	0.331509	0.531195	0.477143	0.0556026	0.833854	0.907434	0.94317	1	1	1	1	1	0.122821	1	Skin
ABCG4	0	1	0	0	0	2.92782	0	0	0	0.403864	0.801455	0.679111	1	0.798602	0.953722	0.979253	1	1	1	1	1	0.941907	0.999998	Bone/Soft tissue
ABCG4	2	2	0	0	0	0.876041	0	0	0	0.863872	0.558072	0.83343	1	0.973046	0.849209	0.94221	1	1	1	1	1	0.985286	0.99999	Breast
ABCG4	2	2	0	0	0	1.80199	0	0	0	0.483263	0.698537	0.720305	1	0.779202	0.933343	0.963071	1	1	1	1	1	0.956623	0.999995	Prostate
ABCG4	1	0	0	0	0	0	0	0	0	0.466114	0.816519	0.746468	1	0.815379	0.963186	0.985897	1	1	1	1	1	0.964737	0.999998	NET
ABCG4	1	3	0	0	0	1.90038	0	0	0	0.450747	0.562864	0.599213	1	0.803361	0.879437	0.932818	1	1	1	1	1	0.906093	0.999976	Lung
ABCG4	0	1	0	0	0	0.655419	0	0	0	0.715574	0.666598	0.862976	1	0.934136	0.886975	0.960619	1	1	1	1	1	0.990151	0.999975	Colon/Rectum
ABCG4	0	0	0	0	0	0	0	0	0	0.50926	0.845122	0.789182	1	0.836458	0.963355	0.989856	1	1	1	1	1	0.976027	0.999999	Kidney
ABCG4	0	0	0	0	0	0	0	0	0	0.611216	0.886984	0.870127	1	0.87673	0.973983	0.997037	1	1	1	1	1	0.991176	1	Head and neck
ABCG4	0	0	0	0	0	0	0	0	0	0.508867	0.839383	0.788818	1	0.823175	0.962933	0.989061	1	1	1	1	1	0.975941	0.999999	Ovary
ABCG4	0	4	0	0	0	51.7352	0	0	0	5.57621e-05	0.917064	0.000289958	1	0.17053	0.983305	0.569681	1	1	1	1	1	0.00265189	1	Biliary
ABCG4	0	0	0	0	0	0	0	0	0	0.635422	0.88553	0.884486	1	0.891988	0.975028	0.997893	1	1	1	1	1	0.993055	1	Liver
ABCG4	0	0	0	0	0	0	0	0	0	0.506913	0.85691	0.790417	1	0.841195	0.968135	0.992411	1	1	1	1	1	0.976319	0.999999	Other
ABCG4	0	0	0	0	0	0	0	0	0	0.502483	0.855191	0.785957	1	0.822879	0.963002	0.988083	1	1	1	1	1	0.975257	0.999999	Uterus
ABCG4	0	0	0	0	0	0	0	0	0	0.252067	0.753483	0.49578	1	0.764433	0.924665	0.948322	1	1	1	1	1	0.84363	0.999979	Urinary tract
ABCG4	0	0	0	0	0	0	0	0	0	0.768919	0.93863	0.955109	1	0.943103	0.988793	0.999504	1	1	1	1	1	0.998977	1	Stomach
ABCG4	0	0	0	0	0	0	0	0	0	0.448003	0.833022	0.736693	1	0.798345	0.955244	0.977586	1	1	1	1	1	0.961815	0.999997	Esophagus
ABCG4	0	0	0	0	0	0	0	0	0	0.458011	0.814258	0.741121	1	0.819125	0.955533	0.985831	1	1	1	1	1	0.963154	0.999999	CUP
ABCG4	0	0	0	0	0	0	0	0	0	0.727618	0.920076	0.936651	1	0.922041	0.98333	0.999056	1	1	1	1	1	0.99795	1	Pancreas
ABCG4	0	0	0	0	0	0	0	0	0	0.834803	0.949861	0.976557	1	0.962291	0.991341	0.999758	1	1	1	1	1	0.999723	1	Mesothelioma
ABCG4	0	0	0	0	0	0	0	0	0	0.410129	0.81944	0.694597	1	0.802312	0.966719	0.984986	1	1	1	1	1	0.947724	0.999998	CNS
ABCG5	13	22	1	0	2	1.02178	0.490407	0.490407	1.52173	0.946709	0.440225	0.720612	0.363359	0.996835	0.80663	0.91039	1	1	1	1	1	0.612712	1	All
ABCG5	3	3	0	0	0	0.999942	0	0	0	0.99994	0.440127	0.738902	1	0.999949	0.907434	0.94317	1	1	1	1	1	0.962486	1	Skin
ABCG5	2	1	0	0	0	1.59625	0	0	0	0.686894	0.718906	0.860159	1	0.798602	0.953722	0.979253	1	1	1	1	1	0.989732	0.999998	Bone/Soft tissue
ABCG5	0	3	0	0	1	1.55446	0	0	5.66003	0.536699	0.534844	0.66533	0.157644	0.886367	0.84921	0.94221	1	1	1	1	1	0.341389	0.99999	Breast
ABCG5	1	1	0	0	1	0.923527	0	0	6.31496	0.940061	0.679015	0.916089	0.14152	0.963261	0.933343	0.963071	1	1	1	1	1	0.394504	0.999995	Prostate
ABCG5	0	0	0	0	0	0	0	0	0	0.476813	0.812679	0.754993	1	0.815379	0.963186	0.985897	1	1	1	1	1	0.967181	0.999998	NET
ABCG5	3	5	0	0	0	1.63864	0	0	0	0.446354	0.414961	0.48996	1	0.803361	0.879437	0.932818	1	1	1	1	1	0.839513	0.999976	Lung
ABCG5	1	2	1	0	0	0.873553	5.80343	5.80343	0	0.878752	0.19451	0.39617	1	0.977953	0.886975	0.960619	1	1	1	1	1	0.762989	0.999975	Colon/Rectum
ABCG5	0	0	0	0	0	0	0	0	0	0.507774	0.8428	0.787517	1	0.836458	0.963355	0.989856	1	1	1	1	1	0.975631	0.999999	Kidney
ABCG5	0	0	0	0	0	0	0	0	0	0.597941	0.870963	0.859	1	0.87673	0.973983	0.997037	1	1	1	1	1	0.989556	1	Head and neck
ABCG5	1	0	0	0	0	0	0	0	0	0.386394	0.785171	0.664426	1	0.823175	0.962933	0.989061	1	1	1	1	1	0.936065	0.999999	Ovary
ABCG5	0	0	0	0	0	0	0	0	0	0.677483	0.902769	0.910888	1	0.917137	0.983305	0.998917	1	1	1	1	1	0.995906	1	Biliary
ABCG5	0	0	0	0	0	0	0	0	0	0.635463	0.886214	0.884621	1	0.891988	0.975028	0.997893	1	1	1	1	1	0.993072	1	Liver
ABCG5	0	1	0	0	0	3.67669	0	0	0	0.321767	0.831796	0.595114	1	0.841195	0.968135	0.992411	1	1	1	1	1	0.90398	0.999999	Other
ABCG5	1	2	0	0	0	7.66072	0	0	0	0.0389243	0.823406	0.114955	1	0.822879	0.963002	0.988083	1	1	1	1	1	0.363628	0.999999	Uterus
ABCG5	0	1	0	0	0	1.28475	0	0	0	0.818474	0.696656	0.901098	1	0.879813	0.924665	0.948322	1	1	1	1	1	0.994939	0.999979	Urinary tract
ABCG5	0	0	0	0	0	0	0	0	0	0.745061	0.925116	0.944654	1	0.943103	0.988793	0.999504	1	1	1	1	1	0.998439	1	Stomach
ABCG5	0	2	0	0	0	5.06653	0	0	0	0.149941	0.798635	0.332664	1	0.798345	0.955244	0.977586	1	1	1	1	1	0.698801	0.999997	Esophagus
ABCG5	0	1	0	0	0	3.3317	0	0	0	0.36515	0.805471	0.638089	1	0.819125	0.955533	0.985831	1	1	1	1	1	0.924768	0.999999	CUP
ABCG5	0	0	0	0	0	0	0	0	0	0.68797	0.902426	0.916054	1	0.922041	0.98333	0.999056	1	1	1	1	1	0.996374	1	Pancreas
ABCG5	0	0	0	0	0	0	0	0	0	0.834915	0.948696	0.976495	1	0.962291	0.991341	0.999758	1	1	1	1	1	0.999722	1	Mesothelioma
ABCG5	1	0	0	0	0	0	0	0	0	0.389655	0.794256	0.668365	1	0.802312	0.966719	0.984986	1	1	1	1	1	0.937663	0.999998	CNS
ABCG8	8	21	2	0	0	1.39553	1.40718	1.40718	0	0.349799	0.667562	0.634035	1	0.946192	0.852057	0.903116	1	1	1	1	1	0.922934	1	All
ABCG8	2	6	0	0	0	2.67967	0	0	0	0.146221	0.471311	0.221581	1	0.833854	0.907434	0.94317	1	1	1	1	1	0.555496	1	Skin
ABCG8	1	2	1	0	0	3.3623	14.9904	14.9904	0	0.20305	0.0679444	0.10515	1	0.798602	0.953722	0.979253	1	1	1	1	1	0.341987	0.999998	Bone/Soft tissue
ABCG8	2	1	0	0	0	0.382212	0	0	0	0.300826	0.485365	0.474686	1	0.824702	0.84921	0.94221	1	1	1	1	1	0.828375	0.99999	Breast
ABCG8	1	1	0	0	0	0.825817	0	0	0	0.85446	0.665049	0.89741	1	0.910311	0.933343	0.963071	1	1	1	1	1	0.994548	0.999995	Prostate
ABCG8	0	0	0	0	0	0	0	0	0	0.465567	0.805874	0.743549	1	0.815379	0.963186	0.985897	1	1	1	1	1	0.963878	0.999998	NET
ABCG8	1	1	1	0	0	0.494094	4.7324	4.7324	0	0.532578	0.249638	0.340022	1	0.812206	0.879437	0.932818	1	1	1	1	1	0.706819	0.999976	Lung
ABCG8	0	2	0	0	0	1.14143	0	0	0	0.890356	0.620224	0.868488	1	0.979524	0.886975	0.960619	1	1	1	1	1	0.990946	0.999975	Colon/Rectum
ABCG8	0	0	0	0	0	0	0	0	0	0.503741	0.838639	0.783387	1	0.836458	0.963355	0.989856	1	1	1	1	1	0.974634	0.999999	Kidney
ABCG8	0	0	0	0	0	0	0	0	0	0.579549	0.866334	0.845915	1	0.87673	0.973983	0.997037	1	1	1	1	1	0.987467	1	Head and neck
ABCG8	0	1	0	0	0	2.89206	0	0	0	0.406469	0.79663	0.680705	1	0.823175	0.962933	0.989061	1	1	1	1	1	0.942522	0.999999	Ovary
ABCG8	0	0	0	0	0	0	0	0	0	0.666529	0.900256	0.904829	1	0.917137	0.983305	0.998917	1	1	1	1	1	0.99532	1	Biliary
ABCG8	0	0	0	0	0	0	0	0	0	0.629968	0.882533	0.880765	1	0.891988	0.975028	0.997893	1	1	1	1	1	0.992591	1	Liver
ABCG8	1	3	0	0	0	7.22764	0	0	0	0.020953	0.798875	0.0659861	1	0.841195	0.968135	0.992411	1	1	1	1	1	0.245357	0.999999	Other
ABCG8	0	0	0	0	0	0	0	0	0	0.483706	0.833652	0.766152	1	0.822879	0.963002	0.988083	1	1	1	1	1	0.970235	0.999999	Uterus
ABCG8	0	2	0	0	0	2.35941	0	0	0	0.318689	0.695521	0.558174	1	0.764433	0.924665	0.948322	1	1	1	1	1	0.883637	0.999979	Urinary tract
ABCG8	0	0	0	0	0	0	0	0	0	0.712848	0.915581	0.929798	1	0.943103	0.988793	0.999504	1	1	1	1	1	0.997476	1	Stomach
ABCG8	0	0	0	0	0	0	0	0	0	0.381076	0.789834	0.663689	1	0.798345	0.955244	0.977586	1	1	1	1	1	0.935763	0.999997	Esophagus
ABCG8	0	2	0	0	0	5.67474	0	0	0	0.098599	0.793127	0.241316	1	0.819125	0.955533	0.985831	1	1	1	1	1	0.584382	0.999999	CUP
ABCG8	0	0	0	0	0	0	0	0	0	0.660693	0.893694	0.900692	1	0.922041	0.98333	0.999056	1	1	1	1	1	0.994897	1	Pancreas
ABCG8	0	0	0	0	0	0	0	0	0	0.833306	0.947256	0.975958	1	0.962291	0.991341	0.999758	1	1	1	1	1	0.999709	1	Mesothelioma
ABCG8	0	0	0	0	0	0	0	0	0	0.382282	0.786308	0.658962	1	0.802312	0.966719	0.984986	1	1	1	1	1	0.933808	0.999998	CNS
ABHD1	2	7	0	1	2	1.24503	1.59617	1.59617	2.41096	0.692079	0.68207	0.876545	0.205819	0.984033	0.858456	0.951187	1	1	1	1	1	0.489366	1	All
ABHD1	1	1	0	0	0	1.09763	0	0	0	0.939395	0.623041	0.879486	1	0.977585	0.907434	0.94317	1	1	1	1	1	0.992428	1	Skin
ABHD1	0	0	0	0	0	0	0	0	0	0.547345	0.828761	0.816354	1	0.798602	0.953722	0.979253	1	1	1	1	1	0.981998	0.999998	Bone/Soft tissue
ABHD1	0	0	0	0	0	0	0	0	0	0.156278	0.61336	0.327785	1	0.822268	0.84921	0.94221	1	1	1	1	1	0.693396	0.99999	Breast
ABHD1	0	1	0	0	0	2.25958	0	0	0	0.493486	0.773444	0.75619	1	0.779202	0.933343	0.963071	1	1	1	1	1	0.967517	0.999995	Prostate
ABHD1	0	0	0	0	0	0	0	0	0	0.573574	0.838736	0.83608	1	0.815379	0.963186	0.985897	1	1	1	1	1	0.985764	0.999998	NET
ABHD1	0	1	0	0	1	1.66252	0	0	12.7273	0.698386	0.710739	0.854652	0.0741293	0.87003	0.879437	0.932818	1	1	1	1	1	0.238151	0.999976	Lung
ABHD1	0	1	0	0	1	1.15288	0	0	3.60187	0.905796	0.700501	0.919162	0.23171	0.98246	0.886975	0.960619	1	1	1	1	1	0.542364	0.999975	Colon/Rectum
ABHD1	1	0	0	0	0	0	0	0	0	0.606866	0.869629	0.864328	1	0.836458	0.963355	0.989856	1	1	1	1	1	0.99035	0.999999	Kidney
ABHD1	0	0	0	0	0	0	0	0	0	0.701053	0.89931	0.921631	1	0.87673	0.973983	0.997037	1	1	1	1	1	0.996846	1	Head and neck
ABHD1	0	0	0	0	0	0	0	0	0	0.592556	0.859089	0.853706	1	0.823175	0.962933	0.989061	1	1	1	1	1	0.988735	0.999999	Ovary
ABHD1	0	0	0	0	0	0	0	0	0	0.774672	0.928577	0.956158	1	0.917137	0.983305	0.998917	1	1	1	1	1	0.999025	1	Biliary
ABHD1	0	0	0	0	0	0	0	0	0	0.71411	0.90567	0.928558	1	0.891988	0.975028	0.997893	1	1	1	1	1	0.997385	1	Liver
ABHD1	0	0	0	0	0	0	0	0	0	0.616039	0.875465	0.871572	1	0.841195	0.968135	0.992411	1	1	1	1	1	0.991375	0.999999	Other
ABHD1	0	0	0	1	0	0	66.6842	66.6842	0	0.601526	0.0122866	0.0370907	1	0.822879	0.963002	0.988083	1	1	1	1	1	0.159282	0.999999	Uterus
ABHD1	0	0	0	0	0	0	0	0	0	0.3761	0.760012	0.646426	1	0.764433	0.924665	0.948322	1	1	1	1	1	0.92846	0.999979	Urinary tract
ABHD1	0	0	0	0	0	0	0	0	0	0.835648	0.950054	0.976854	1	0.943103	0.988793	0.999504	1	1	1	1	1	0.99973	1	Stomach
ABHD1	0	2	0	0	0	10.8462	0	0	0	0.0396512	0.853016	0.115896	1	0.798345	0.955244	0.977586	1	1	1	1	1	0.36566	0.999997	Esophagus
ABHD1	0	0	0	0	0	0	0	0	0	0.593488	0.857329	0.854221	1	0.819125	0.955533	0.985831	1	1	1	1	1	0.988817	0.999999	CUP
ABHD1	0	0	0	0	0	0	0	0	0	0.787395	0.928693	0.960546	1	0.922041	0.98333	0.999056	1	1	1	1	1	0.999211	1	Pancreas
ABHD1	0	0	0	0	0	0	0	0	0	0.871835	0.956696	0.985617	1	0.962291	0.991341	0.999758	1	1	1	1	1	0.999896	1	Mesothelioma
ABHD1	0	1	0	0	0	5.65068	0	0	0	0.185321	0.836429	0.406486	1	0.802312	0.966719	0.984986	1	1	1	1	1	0.772407	0.999998	CNS
ABHD10	0	6	1	0	0	1.67268	2.20947	2.20947	0	0.417488	0.51338	0.647046	1	0.961076	0.807403	0.903501	1	1	1	1	1	0.92873	1	All
ABHD10	0	1	0	0	0	2.52214	0	0	0	0.515734	0.721754	0.739677	1	0.835456	0.907434	0.94317	1	1	1	1	1	0.96272	1	Skin
ABHD10	0	0	0	0	0	0	0	0	0	0.608583	0.851713	0.862641	1	0.798602	0.953722	0.979253	1	1	1	1	1	0.990102	0.999998	Bone/Soft tissue
ABHD10	0	1	0	0	0	0.995121	0	0	0	0.996351	0.612147	0.879314	1	0.999665	0.849209	0.94221	1	1	1	1	1	0.992406	0.99999	Breast
ABHD10	0	2	0	0	0	6.13306	0	0	0	0.0613129	0.789484	0.166001	1	0.779202	0.933343	0.963071	1	1	1	1	1	0.464099	0.999995	Prostate
ABHD10	0	0	0	0	0	0	0	0	0	0.62616	0.861923	0.874808	1	0.815379	0.963186	0.985897	1	1	1	1	1	0.991814	0.999998	NET
ABHD10	0	1	0	0	0	2.27759	0	0	0	0.537861	0.746247	0.773294	1	0.81302	0.879437	0.932818	1	1	1	1	1	0.972105	0.999976	Lung
ABHD10	0	0	0	0	0	0	0	0	0	0.26945	0.704023	0.51379	1	0.849526	0.886975	0.960619	1	1	1	1	1	0.855944	0.999975	Colon/Rectum
ABHD10	0	0	0	0	0	0	0	0	0	0.65499	0.884117	0.895453	1	0.836458	0.963355	0.989856	1	1	1	1	1	0.994334	0.999999	Kidney
ABHD10	0	0	0	0	0	0	0	0	0	0.724267	0.900669	0.93245	1	0.87673	0.973983	0.997037	1	1	1	1	1	0.997665	1	Head and neck
ABHD10	0	0	0	0	0	0	0	0	0	0.61233	0.866508	0.867707	1	0.823175	0.962933	0.989061	1	1	1	1	1	0.990836	0.999999	Ovary
ABHD10	0	0	0	0	0	0	0	0	0	0.805613	0.932621	0.966815	1	0.917137	0.983305	0.998917	1	1	1	1	1	0.999443	1	Biliary
ABHD10	0	0	0	0	0	0	0	0	0	0.74884	0.918666	0.945098	1	0.891988	0.975028	0.997893	1	1	1	1	1	0.998464	1	Liver
ABHD10	0	0	0	0	0	0	0	0	0	0.67352	0.885655	0.90596	1	0.841195	0.968135	0.992411	1	1	1	1	1	0.995433	0.999999	Other
ABHD10	0	1	0	0	0	7.93869	0	0	0	0.131873	0.857246	0.315446	1	0.822879	0.963002	0.988083	1	1	1	1	1	0.679398	0.999999	Uterus
ABHD10	0	0	1	0	0	0	20.232	20.232	0	0.392477	0.0451521	0.0896211	1	0.764433	0.924665	0.948322	1	1	1	1	1	0.305802	0.999979	Urinary tract
ABHD10	0	0	0	0	0	0	0	0	0	0.844307	0.949134	0.978965	1	0.943103	0.988793	0.999504	1	1	1	1	1	0.999777	1	Stomach
ABHD10	0	0	0	0	0	0	0	0	0	0.584624	0.860254	0.84943	1	0.798345	0.955244	0.977586	1	1	1	1	1	0.988048	0.999997	Esophagus
ABHD10	0	0	0	0	0	0	0	0	0	0.644843	0.871834	0.88816	1	0.819125	0.955533	0.985831	1	1	1	1	1	0.993499	0.999999	CUP
ABHD10	0	0	0	0	0	0	0	0	0	0.793823	0.927526	0.962545	1	0.922041	0.98333	0.999056	1	1	1	1	1	0.99929	1	Pancreas
ABHD10	0	0	0	0	0	0	0	0	0	0.889709	0.960028	0.989188	1	0.962291	0.991341	0.999758	1	1	1	1	1	0.999941	1	Mesothelioma
ABHD10	0	0	0	0	0	0	0	0	0	0.60767	0.848023	0.860776	1	0.802312	0.966719	0.984986	1	1	1	1	1	0.989824	0.999998	CNS
ABHD11	5	8	0	0	0	1.08865	0	0	0	0.86108	0.297874	0.556477	1	0.991285	0.80663	0.900142	1	1	1	1	1	0.882645	1	All
ABHD11	0	2	0	0	0	5.63898	0	0	0	0.138001	0.791015	0.308448	1	0.833854	0.907434	0.94317	1	1	1	1	1	0.671245	1	Skin
ABHD11	1	1	0	0	0	4.73344	0	0	0	0.23991	0.84483	0.489868	1	0.798602	0.953722	0.979253	1	1	1	1	1	0.839448	0.999998	Bone/Soft tissue
ABHD11	3	0	0	0	0	0	0	0	0	0.0992845	0.672785	0.237812	1	0.822268	0.84921	0.94221	1	1	1	1	1	0.579376	0.99999	Breast
ABHD11	0	1	0	0	0	2.30852	0	0	0	0.48331	0.801349	0.755695	1	0.779202	0.933343	0.963071	1	1	1	1	1	0.967378	0.999995	Prostate
ABHD11	0	0	0	0	0	0	0	0	0	0.598008	0.8706	0.858777	1	0.815379	0.963186	0.985897	1	1	1	1	1	0.989522	0.999998	NET
ABHD11	0	1	0	0	0	2.1869	0	0	0	0.557125	0.790263	0.804622	1	0.813531	0.879437	0.932818	1	1	1	1	1	0.979533	0.999976	Lung
ABHD11	0	0	0	0	0	0	0	0	0	0.231014	0.736025	0.467861	1	0.849526	0.886975	0.960619	1	1	1	1	1	0.823241	0.999975	Colon/Rectum
ABHD11	0	0	0	0	0	0	0	0	0	0.629962	0.89483	0.882704	1	0.836458	0.963355	0.989856	1	1	1	1	1	0.992835	0.999999	Kidney
ABHD11	0	0	0	0	0	0	0	0	0	0.686605	0.918183	0.917038	1	0.87673	0.973983	0.997037	1	1	1	1	1	0.996459	1	Head and neck
ABHD11	1	0	0	0	0	0	0	0	0	0.566136	0.874182	0.83811	1	0.823175	0.962933	0.989061	1	1	1	1	1	0.986125	0.999999	Ovary
ABHD11	0	1	0	0	0	29.4604	0	0	0	0.0421322	0.944776	0.12624	1	0.917137	0.983305	0.998917	1	1	1	1	1	0.387502	1	Biliary
ABHD11	0	0	0	0	0	0	0	0	0	0.729037	0.922854	0.937361	1	0.891988	0.975028	0.997893	1	1	1	1	1	0.997996	1	Liver
ABHD11	0	0	0	0	0	0	0	0	0	0.610524	0.890284	0.870426	1	0.841195	0.968135	0.992411	1	1	1	1	1	0.991217	0.999999	Other
ABHD11	0	1	0	0	0	7.70524	0	0	0	0.136286	0.89275	0.326232	1	0.822879	0.963002	0.988083	1	1	1	1	1	0.69166	0.999999	Uterus
ABHD11	0	0	0	0	0	0	0	0	0	0.3903	0.831325	0.676555	1	0.764433	0.924665	0.948322	1	1	1	1	1	0.940913	0.999979	Urinary tract
ABHD11	0	0	0	0	0	0	0	0	0	0.839012	0.956739	0.97818	1	0.943103	0.988793	0.999504	1	1	1	1	1	0.99976	1	Stomach
ABHD11	0	0	0	0	0	0	0	0	0	0.580105	0.883656	0.849995	1	0.798345	0.955244	0.977586	1	1	1	1	1	0.98814	0.999997	Esophagus
ABHD11	0	0	0	0	0	0	0	0	0	0.649147	0.895944	0.894376	1	0.819125	0.955533	0.985831	1	1	1	1	1	0.994214	0.999999	CUP
ABHD11	0	0	0	0	0	0	0	0	0	0.801934	0.944945	0.966779	1	0.922041	0.98333	0.999056	1	1	1	1	1	0.999442	1	Pancreas
ABHD11	0	0	0	0	0	0	0	0	0	0.878947	0.965391	0.987539	1	0.962291	0.991341	0.999758	1	1	1	1	1	0.999922	1	Mesothelioma
ABHD11	0	1	0	0	0	5.94347	0	0	0	0.175344	0.86696	0.393186	1	0.802312	0.966719	0.984986	1	1	1	1	1	0.760214	0.999998	CNS
ABHD12	3	9	1	0	1	1.21898	1.11824	1.11824	1.22645	0.692482	0.917838	0.924759	0.527552	0.984033	0.967217	0.969067	1	1	1	1	1	0.838009	1	All
ABHD12	0	2	0	0	0	3.60385	0	0	0	0.269628	0.691692	0.467661	1	0.833854	0.907434	0.94317	1	1	1	1	1	0.823089	1	Skin
ABHD12	0	0	0	0	0	0	0	0	0	0.56436	0.823102	0.827299	1	0.798602	0.953722	0.979253	1	1	1	1	1	0.984146	0.999998	Bone/Soft tissue
ABHD12	0	2	0	0	0	1.45183	0	0	0	0.654163	0.553224	0.748432	1	0.924145	0.849209	0.94221	1	1	1	1	1	0.965309	0.99999	Breast
ABHD12	0	0	0	0	0	0	0	0	0	0.298256	0.741696	0.553951	1	0.779202	0.933343	0.963071	1	1	1	1	1	0.881158	0.999995	Prostate
ABHD12	0	0	0	0	0	0	0	0	0	0.562655	0.81191	0.822169	1	0.815379	0.963186	0.985897	1	1	1	1	1	0.983157	0.999998	NET
ABHD12	0	1	0	0	0	1.66892	0	0	0	0.69628	0.687571	0.841315	1	0.869095	0.879437	0.932818	1	1	1	1	1	0.986685	0.999976	Lung
ABHD12	2	2	0	0	1	0.953293	0	0	3.81383	0.955136	0.54287	0.830983	0.220911	0.992429	0.886975	0.960619	1	1	1	1	1	0.494755	0.999975	Colon/Rectum
ABHD12	0	0	0	0	0	0	0	0	0	0.588886	0.852286	0.849329	1	0.836458	0.963355	0.989856	1	1	1	1	1	0.988032	0.999999	Kidney
ABHD12	0	0	1	0	0	0	78.6359	78.6359	0	0.643794	0.010081	0.0323087	1	0.87673	0.973983	0.997037	1	1	1	1	1	0.143206	1	Head and neck
ABHD12	1	0	0	0	0	0	0	0	0	0.525151	0.819554	0.797264	1	0.823175	0.962933	0.989061	1	1	1	1	1	0.9779	0.999999	Ovary
ABHD12	0	0	0	0	0	0	0	0	0	0.733919	0.911102	0.938326	1	0.917137	0.983305	0.998917	1	1	1	1	1	0.998058	1	Biliary
ABHD12	0	0	0	0	0	0	0	0	0	0.697781	0.892951	0.91902	1	0.891988	0.975028	0.997893	1	1	1	1	1	0.996629	1	Liver
ABHD12	0	0	0	0	0	0	0	0	0	0.582052	0.860037	0.846912	1	0.841195	0.968135	0.992411	1	1	1	1	1	0.987634	0.999999	Other
ABHD12	0	0	0	0	0	0	0	0	0	0.53454	0.83167	0.80677	1	0.822879	0.963002	0.988083	1	1	1	1	1	0.979997	0.999999	Uterus
ABHD12	0	0	0	0	0	0	0	0	0	0.326559	0.727907	0.583624	1	0.764433	0.924665	0.948322	1	1	1	1	1	0.897904	0.999979	Urinary tract
ABHD12	0	0	0	0	0	0	0	0	0	0.808992	0.938404	0.968438	1	0.943103	0.988793	0.999504	1	1	1	1	1	0.999497	1	Stomach
ABHD12	0	0	0	0	0	0	0	0	0	0.531622	0.838755	0.807829	1	0.798345	0.955244	0.977586	1	1	1	1	1	0.980224	0.999997	Esophagus
ABHD12	0	1	0	0	0	6.29673	0	0	0	0.190124	0.841744	0.41242	1	0.819125	0.955533	0.985831	1	1	1	1	1	0.777706	0.999999	CUP
ABHD12	0	0	0	0	0	0	0	0	0	0.764351	0.918642	0.951268	1	0.922041	0.98333	0.999056	1	1	1	1	1	0.998793	1	Pancreas
ABHD12	0	0	0	0	0	0	0	0	0	0.864699	0.950295	0.983675	1	0.962291	0.991341	0.999758	1	1	1	1	1	0.999866	1	Mesothelioma
ABHD12	0	1	0	0	0	4.4405	0	0	0	0.240747	0.807047	0.486688	1	0.802312	0.966719	0.984986	1	1	1	1	1	0.837167	0.999998	CNS
ABHD12B	3	12	0	0	1	1.62083	0	0	1.30965	0.300224	0.196038	0.188102	0.50624	0.931353	0.80663	0.896683	1	1	1	1	1	0.319148	1	All
ABHD12B	0	7	0	0	0	10.8272	0	0	0	0.00387867	0.71866	0.011341	1	0.547267	0.907434	0.94317	1	1	1	1	1	0.0621409	1	Skin
ABHD12B	0	2	0	0	0	10.6162	0	0	0	0.0274516	0.817281	0.0841832	1	0.798602	0.953722	0.979253	1	1	1	1	1	0.292516	0.999998	Bone/Soft tissue
ABHD12B	0	0	0	0	1	0	0	0	9.07559	0.148773	0.606515	0.314569	0.102519	0.822268	0.84921	0.94221	1	1	1	1	1	0.143001	0.99999	Breast
ABHD12B	1	0	0	0	0	0	0	0	0	0.330953	0.740822	0.592295	1	0.779202	0.933343	0.963071	1	1	1	1	1	0.90251	0.999995	Prostate
ABHD12B	0	0	0	0	0	0	0	0	0	0.598885	0.827807	0.850484	1	0.815379	0.963186	0.985897	1	1	1	1	1	0.98822	0.999998	NET
ABHD12B	1	1	0	0	0	1.00917	0	0	0	0.993831	0.58989	0.86346	1	0.998374	0.879437	0.932818	1	1	1	1	1	0.990223	0.999976	Lung
ABHD12B	0	1	0	0	0	1.05864	0	0	0	0.961964	0.660277	0.904942	1	0.993409	0.886975	0.960619	1	1	1	1	1	0.995332	0.999975	Colon/Rectum
ABHD12B	0	0	0	0	0	0	0	0	0	0.630699	0.863901	0.877919	1	0.836458	0.963355	0.989856	1	1	1	1	1	0.992225	0.999999	Kidney
ABHD12B	0	0	0	0	0	0	0	0	0	0.69742	0.892296	0.918832	1	0.87673	0.973983	0.997037	1	1	1	1	1	0.996613	1	Head and neck
ABHD12B	0	0	0	0	0	0	0	0	0	0.614436	0.852025	0.866304	1	0.823175	0.962933	0.989061	1	1	1	1	1	0.990635	0.999999	Ovary
ABHD12B	0	0	0	0	0	0	0	0	0	0.764193	0.9193	0.951323	1	0.917137	0.983305	0.998917	1	1	1	1	1	0.998796	1	Biliary
ABHD12B	0	0	0	0	0	0	0	0	0	0.729316	0.900448	0.934547	1	0.891988	0.975028	0.997893	1	1	1	1	1	0.99781	1	Liver
ABHD12B	0	0	0	0	0	0	0	0	0	0.651015	0.877078	0.892412	1	0.841195	0.968135	0.992411	1	1	1	1	1	0.993993	0.999999	Other
ABHD12B	0	0	0	0	0	0	0	0	0	0.622886	0.863346	0.873352	1	0.822879	0.963002	0.988083	1	1	1	1	1	0.991618	0.999999	Uterus
ABHD12B	1	0	0	0	0	0	0	0	0	0.357455	0.750812	0.623959	1	0.764433	0.924665	0.948322	1	1	1	1	1	0.918262	0.999979	Urinary tract
ABHD12B	0	0	0	0	0	0	0	0	0	0.827135	0.943355	0.974064	1	0.943103	0.988793	0.999504	1	1	1	1	1	0.999661	1	Stomach
ABHD12B	0	0	0	0	0	0	0	0	0	0.549217	0.840671	0.821259	1	0.798345	0.955244	0.977586	1	1	1	1	1	0.982979	0.999997	Esophagus
ABHD12B	0	1	0	0	0	6.39882	0	0	0	0.186904	0.83848	0.406771	1	0.819125	0.955533	0.985831	1	1	1	1	1	0.772664	0.999999	CUP
ABHD12B	0	0	0	0	0	0	0	0	0	0.79708	0.925624	0.963389	1	0.922041	0.98333	0.999056	1	1	1	1	1	0.999321	1	Pancreas
ABHD12B	0	0	0	0	0	0	0	0	0	0.879014	0.955832	0.986967	1	0.962291	0.991341	0.999758	1	1	1	1	1	0.999915	1	Mesothelioma
ABHD12B	0	0	0	0	0	0	0	0	0	0.541818	0.813831	0.807896	1	0.802312	0.966719	0.984986	1	1	1	1	1	0.980238	0.999998	CNS
ABHD13	5	8	2	0	0	0.722536	2.06061	2.06061	0	0.502132	0.392488	0.455343	1	0.968515	0.80663	0.896683	1	1	1	1	1	0.813563	1	All
ABHD13	2	4	0	0	0	1.86709	0	0	0	0.408151	0.539055	0.54811	1	0.833854	0.907434	0.94317	1	1	1	1	1	0.877677	1	Skin
ABHD13	0	0	1	0	0	0	63.5956	63.5956	0	0.547498	0.014206	0.0386335	1	0.798602	0.953722	0.979253	1	1	1	1	1	0.164333	0.999998	Bone/Soft tissue
ABHD13	1	2	0	0	0	1.38808	0	0	0	0.688709	0.605857	0.801289	1	0.933647	0.849209	0.94221	1	1	1	1	1	0.978801	0.99999	Breast
ABHD13	1	0	0	0	0	0	0	0	0	0.343894	0.790058	0.618045	1	0.779202	0.933343	0.963071	1	1	1	1	1	0.915445	0.999995	Prostate
ABHD13	0	0	0	0	0	0	0	0	0	0.62666	0.892867	0.880415	1	0.815379	0.963186	0.985897	1	1	1	1	1	0.992546	0.999998	NET
ABHD13	0	0	0	0	0	0	0	0	0	0.28794	0.715946	0.542835	1	0.803361	0.879437	0.932818	1	1	1	1	1	0.87448	0.999976	Lung
ABHD13	1	1	1	0	0	0.809862	10.4315	10.4315	0	0.85018	0.102543	0.241877	1	0.970354	0.886975	0.960619	1	1	1	1	1	0.585179	0.999975	Colon/Rectum
ABHD13	0	0	0	0	0	0	0	0	0	0.64864	0.901136	0.894488	1	0.836458	0.963355	0.989856	1	1	1	1	1	0.994227	0.999999	Kidney
ABHD13	0	1	0	0	0	11.3813	0	0	0	0.0871838	0.899597	0.229511	1	0.87673	0.973983	0.997037	1	1	1	1	1	0.567306	1	Head and neck
ABHD13	0	0	0	0	0	0	0	0	0	0.590579	0.878304	0.855679	1	0.823175	0.962933	0.989061	1	1	1	1	1	0.989045	0.999999	Ovary
ABHD13	0	0	0	0	0	0	0	0	0	0.763575	0.932124	0.952462	1	0.917137	0.983305	0.998917	1	1	1	1	1	0.998852	1	Biliary
ABHD13	0	0	0	0	0	0	0	0	0	0.743363	0.928019	0.943955	1	0.891988	0.975028	0.997893	1	1	1	1	1	0.998399	1	Liver
ABHD13	0	0	0	0	0	0	0	0	0	0.657636	0.895958	0.899022	1	0.841195	0.968135	0.992411	1	1	1	1	1	0.994721	0.999999	Other
ABHD13	0	0	0	0	0	0	0	0	0	0.555927	0.861698	0.828512	1	0.822879	0.963002	0.988083	1	1	1	1	1	0.984375	0.999999	Uterus
ABHD13	0	0	0	0	0	0	0	0	0	0.370025	0.778208	0.644258	1	0.764433	0.924665	0.948322	1	1	1	1	1	0.92751	0.999979	Urinary tract
ABHD13	0	0	0	0	0	0	0	0	0	0.811894	0.94865	0.970151	1	0.943103	0.988793	0.999504	1	1	1	1	1	0.99955	1	Stomach
ABHD13	0	0	0	0	0	0	0	0	0	0.5174	0.854562	0.799485	1	0.798345	0.955244	0.977586	1	1	1	1	1	0.9784	0.999997	Esophagus
ABHD13	0	0	0	0	0	0	0	0	0	0.544035	0.853324	0.818966	1	0.819125	0.955533	0.985831	1	1	1	1	1	0.982524	0.999999	CUP
ABHD13	0	0	0	0	0	0	0	0	0	0.776422	0.933676	0.957266	1	0.922041	0.98333	0.999056	1	1	1	1	1	0.999074	1	Pancreas
ABHD13	0	0	0	0	0	0	0	0	0	0.88683	0.966733	0.989064	1	0.962291	0.991341	0.999758	1	1	1	1	1	0.99994	1	Mesothelioma
ABHD13	0	0	0	0	0	0	0	0	0	0.567314	0.866167	0.837297	1	0.802312	0.966719	0.984986	1	1	1	1	1	0.985981	0.999998	CNS
ABHD14A	5	5	0	0	0	0.853971	0	0	0	0.775236	0.312194	0.590075	1	0.985844	0.80663	0.900142	1	1	1	1	1	0.901343	1	All
ABHD14A	0	0	0	0	0	0	0	0	0	0.474041	0.813482	0.757141	1	0.833854	0.907434	0.94317	1	1	1	1	1	0.967782	1	Skin
ABHD14A	0	0	0	0	0	0	0	0	0	0.632657	0.880794	0.882488	1	0.798602	0.953722	0.979253	1	1	1	1	1	0.992808	0.999998	Bone/Soft tissue
ABHD14A	1	0	0	0	0	0	0	0	0	0.216282	0.683453	0.431744	1	0.822268	0.84921	0.94221	1	1	1	1	1	0.794376	0.99999	Breast
ABHD14A	1	1	0	0	0	2.9692	0	0	0	0.373401	0.822225	0.654641	1	0.779202	0.933343	0.963071	1	1	1	1	1	0.931992	0.999995	Prostate
ABHD14A	0	0	0	0	0	0	0	0	0	0.636446	0.881052	0.884363	1	0.815379	0.963186	0.985897	1	1	1	1	1	0.99304	0.999998	NET
ABHD14A	0	0	0	0	0	0	0	0	0	0.409329	0.783389	0.690181	1	0.803361	0.879437	0.932818	1	1	1	1	1	0.946101	0.999976	Lung
ABHD14A	1	2	0	0	0	2.59591	0	0	0	0.311244	0.744608	0.559065	1	0.849526	0.886975	0.960619	1	1	1	1	1	0.884155	0.999975	Colon/Rectum
ABHD14A	0	0	0	0	0	0	0	0	0	0.672725	0.901775	0.907726	1	0.836458	0.963355	0.989856	1	1	1	1	1	0.995605	0.999999	Kidney
ABHD14A	0	0	0	0	0	0	0	0	0	0.758556	0.924809	0.949648	1	0.87673	0.973983	0.997037	1	1	1	1	1	0.99871	1	Head and neck
ABHD14A	0	0	0	0	0	0	0	0	0	0.64369	0.890491	0.890385	1	0.823175	0.962933	0.989061	1	1	1	1	1	0.99376	0.999999	Ovary
ABHD14A	0	0	0	0	0	0	0	0	0	0.822611	0.949042	0.973242	1	0.917137	0.983305	0.998917	1	1	1	1	1	0.999639	1	Biliary
ABHD14A	0	0	0	0	0	0	0	0	0	0.761041	0.926883	0.950799	1	0.891988	0.975028	0.997893	1	1	1	1	1	0.998769	1	Liver
ABHD14A	0	0	0	0	0	0	0	0	0	0.677949	0.907286	0.911385	1	0.841195	0.968135	0.992411	1	1	1	1	1	0.995952	0.999999	Other
ABHD14A	0	1	0	0	0	9.73448	0	0	0	0.105218	0.892437	0.266372	1	0.822879	0.963002	0.988083	1	1	1	1	1	0.618745	0.999999	Uterus
ABHD14A	1	1	0	0	0	3.46537	0	0	0	0.314196	0.807072	0.583661	1	0.764433	0.924665	0.948322	1	1	1	1	1	0.897924	0.999979	Urinary tract
ABHD14A	0	0	0	0	0	0	0	0	0	0.870823	0.964013	0.985882	1	0.943103	0.988793	0.999504	1	1	1	1	1	0.9999	1	Stomach
ABHD14A	0	0	0	0	0	0	0	0	0	0.641918	0.895143	0.890388	1	0.798345	0.955244	0.977586	1	1	1	1	1	0.99376	0.999997	Esophagus
ABHD14A	0	0	0	0	0	0	0	0	0	0.665564	0.89522	0.903289	1	0.819125	0.955533	0.985831	1	1	1	1	1	0.995165	0.999999	CUP
ABHD14A	0	0	0	0	0	0	0	0	0	0.816705	0.945285	0.971256	1	0.922041	0.98333	0.999056	1	1	1	1	1	0.999583	1	Pancreas
ABHD14A	1	0	0	0	0	0	0	0	0	0.893259	0.967019	0.990191	1	0.962291	0.991341	0.999758	1	1	1	1	1	0.999952	1	Mesothelioma
ABHD14A	0	0	0	0	0	0	0	0	0	0.649876	0.892926	0.894047	1	0.802312	0.966719	0.984986	1	1	1	1	1	0.994178	0.999998	CNS
ABHD14A-ACY1	6	4	0	1	0	0.399213	0.93316	0.93316	0	0.101738	0.94689	0.252995	1	0.815759	0.978873	0.896683	1	1	1	1	1	0.600707	1	All
ABHD14A-ACY1	0	0	0	0	0	0	0	0	0	0.376139	0.735052	0.649474	1	0.833854	0.907434	0.94317	1	1	1	1	1	0.929782	1	Skin
ABHD14A-ACY1	0	0	0	0	0	0	0	0	0	0.518249	0.814148	0.791168	1	0.798602	0.953722	0.979253	1	1	1	1	1	0.976495	0.999998	Bone/Soft tissue
ABHD14A-ACY1	1	0	0	0	0	0	0	0	0	0.0882157	0.559271	0.202835	1	0.822268	0.84921	0.94221	1	1	1	1	1	0.52643	0.99999	Breast
ABHD14A-ACY1	1	0	0	0	0	0	0	0	0	0.276145	0.743577	0.526141	1	0.779202	0.933343	0.963071	1	1	1	1	1	0.864022	0.999995	Prostate
ABHD14A-ACY1	0	0	0	0	0	0	0	0	0	0.511345	0.801906	0.781118	1	0.815379	0.963186	0.985897	1	1	1	1	1	0.974077	0.999998	NET
ABHD14A-ACY1	0	0	0	0	0	0	0	0	0	0.288563	0.681312	0.536691	1	0.803361	0.879437	0.932818	1	1	1	1	1	0.870692	0.999976	Lung
ABHD14A-ACY1	2	1	0	1	0	0.572283	7.24783	7.24783	0	0.594244	0.148934	0.270658	1	0.895673	0.886975	0.960619	1	1	1	1	1	0.62438	0.999975	Colon/Rectum
ABHD14A-ACY1	0	0	0	0	0	0	0	0	0	0.56006	0.846498	0.828242	1	0.836458	0.963355	0.989856	1	1	1	1	1	0.984324	0.999999	Kidney
ABHD14A-ACY1	0	0	0	0	0	0	0	0	0	0.658856	0.887053	0.898163	1	0.87673	0.973983	0.997037	1	1	1	1	1	0.994629	1	Head and neck
ABHD14A-ACY1	0	0	0	0	0	0	0	0	0	0.522052	0.827344	0.796881	1	0.823175	0.962933	0.989061	1	1	1	1	1	0.977813	0.999999	Ovary
ABHD14A-ACY1	0	0	0	0	0	0	0	0	0	0.762325	0.926011	0.95137	1	0.917137	0.983305	0.998917	1	1	1	1	1	0.998798	1	Biliary
ABHD14A-ACY1	0	0	0	0	0	0	0	0	0	0.673971	0.886313	0.906002	1	0.891988	0.975028	0.997893	1	1	1	1	1	0.995437	1	Liver
ABHD14A-ACY1	0	0	0	0	0	0	0	0	0	0.570209	0.862244	0.839167	1	0.841195	0.968135	0.992411	1	1	1	1	1	0.986311	0.999999	Other
ABHD14A-ACY1	0	1	0	0	0	5.05374	0	0	0	0.215891	0.842789	0.454716	1	0.822879	0.963002	0.988083	1	1	1	1	1	0.81307	0.999999	Uterus
ABHD14A-ACY1	1	1	0	0	0	1.71758	0	0	0	0.631963	0.727193	0.836896	1	0.781141	0.924665	0.948322	1	1	1	1	1	0.98591	0.999979	Urinary tract
ABHD14A-ACY1	0	0	0	0	0	0	0	0	0	0.825226	0.948121	0.973924	1	0.943103	0.988793	0.999504	1	1	1	1	1	0.999657	1	Stomach
ABHD14A-ACY1	0	1	0	0	0	4.7062	0	0	0	0.28094	0.84648	0.543336	1	0.798345	0.955244	0.977586	1	1	1	1	1	0.874786	0.999997	Esophagus
ABHD14A-ACY1	0	0	0	0	0	0	0	0	0	0.562476	0.841476	0.83012	1	0.819125	0.955533	0.985831	1	1	1	1	1	0.984676	0.999999	CUP
ABHD14A-ACY1	0	0	0	0	0	0	0	0	0	0.757624	0.919412	0.948816	1	0.922041	0.98333	0.999056	1	1	1	1	1	0.998667	1	Pancreas
ABHD14A-ACY1	1	0	0	0	0	0	0	0	0	0.851963	0.948045	0.980654	1	0.962291	0.991341	0.999758	1	1	1	1	1	0.999812	1	Mesothelioma
ABHD14A-ACY1	0	0	0	0	0	0	0	0	0	0.534747	0.829201	0.806122	1	0.802312	0.966719	0.984986	1	1	1	1	1	0.979858	0.999998	CNS
ABHD14B	2	1	0	0	0	0.268511	0	0	0	0.159342	0.463819	0.305545	1	0.86101	0.80663	0.896683	1	1	1	1	1	0.667817	1	All
ABHD14B	0	0	0	0	0	0	0	0	0	0.459608	0.83097	0.747452	1	0.833854	0.907434	0.94317	1	1	1	1	1	0.965024	1	Skin
ABHD14B	0	0	0	0	0	0	0	0	0	0.639373	0.897214	0.888884	1	0.798602	0.953722	0.979253	1	1	1	1	1	0.993584	0.999998	Bone/Soft tissue
ABHD14B	1	0	0	0	0	0	0	0	0	0.262626	0.738916	0.507257	1	0.822776	0.84921	0.94221	1	1	1	1	1	0.851551	0.99999	Breast
ABHD14B	0	1	0	0	0	4.27664	0	0	0	0.257132	0.859939	0.517093	1	0.779202	0.933343	0.963071	1	1	1	1	1	0.858132	0.999995	Prostate
ABHD14B	0	0	0	0	0	0	0	0	0	0.672264	0.911548	0.908787	1	0.815379	0.963186	0.985897	1	1	1	1	1	0.995707	0.999998	NET
ABHD14B	1	0	0	0	0	0	0	0	0	0.310498	0.764118	0.576287	1	0.803361	0.879437	0.932818	1	1	1	1	1	0.893907	0.999976	Lung
ABHD14B	0	0	0	0	0	0	0	0	0	0.341822	0.803137	0.620292	1	0.849526	0.886975	0.960619	1	1	1	1	1	0.916522	0.999975	Colon/Rectum
ABHD14B	0	0	0	0	0	0	0	0	0	0.713718	0.921809	0.930434	1	0.836458	0.963355	0.989856	1	1	1	1	1	0.997522	0.999999	Kidney
ABHD14B	0	0	0	0	0	0	0	0	0	0.759929	0.933958	0.951136	1	0.87673	0.973983	0.997037	1	1	1	1	1	0.998786	1	Head and neck
ABHD14B	0	0	0	0	0	0	0	0	0	0.709	0.921328	0.928303	1	0.823175	0.962933	0.989061	1	1	1	1	1	0.997366	0.999999	Ovary
ABHD14B	0	0	0	0	0	0	0	0	0	0.842064	0.957874	0.979005	1	0.917137	0.983305	0.998917	1	1	1	1	1	0.999778	1	Biliary
ABHD14B	0	0	0	0	0	0	0	0	0	0.790831	0.942032	0.962889	1	0.891988	0.975028	0.997893	1	1	1	1	1	0.999303	1	Liver
ABHD14B	0	0	0	0	0	0	0	0	0	0.717118	0.925653	0.932502	1	0.841195	0.968135	0.992411	1	1	1	1	1	0.997669	0.999999	Other
ABHD14B	0	0	0	0	0	0	0	0	0	0.732799	0.925597	0.939324	1	0.822879	0.963002	0.988083	1	1	1	1	1	0.998121	0.999999	Uterus
ABHD14B	0	0	0	0	0	0	0	0	0	0.538438	0.858406	0.814818	1	0.764858	0.924665	0.948322	1	1	1	1	1	0.981685	0.999979	Urinary tract
ABHD14B	0	0	0	0	0	0	0	0	0	0.883703	0.969314	0.988639	1	0.943103	0.988793	0.999504	1	1	1	1	1	0.999935	1	Stomach
ABHD14B	0	0	0	0	0	0	0	0	0	0.653306	0.902604	0.897812	1	0.798345	0.955244	0.977586	1	1	1	1	1	0.994591	0.999997	Esophagus
ABHD14B	0	0	0	0	0	0	0	0	0	0.691762	0.912679	0.919079	1	0.819125	0.955533	0.985831	1	1	1	1	1	0.996634	0.999999	CUP
ABHD14B	0	0	0	0	0	0	0	0	0	0.837357	0.955446	0.977651	1	0.922041	0.98333	0.999056	1	1	1	1	1	0.999748	1	Pancreas
ABHD14B	0	0	0	0	0	0	0	0	0	0.906214	0.975142	0.992602	1	0.962291	0.991341	0.999758	1	1	1	1	1	0.999973	1	Mesothelioma
ABHD14B	0	0	0	0	0	0	0	0	0	0.676549	0.915665	0.911578	1	0.802312	0.966719	0.984986	1	1	1	1	1	0.99597	0.999998	CNS
ABHD15	6	8	0	0	2	0.782012	0	0	1.87448	0.602254	0.29295	0.529986	0.285106	0.974763	0.80663	0.897751	1	1	1	1	1	0.436655	1	All
ABHD15	4	1	0	0	1	0.406413	0	0	21.5369	0.366217	0.566475	0.581966	0.0443805	0.833854	0.907434	0.94317	1	1	1	1	1	0.120263	1	Skin
ABHD15	0	2	0	0	0	8.17411	0	0	0	0.0455305	0.861483	0.132144	1	0.798602	0.953722	0.979253	1	1	1	1	1	0.399586	0.999998	Bone/Soft tissue
ABHD15	0	0	0	0	1	0	0	0	7.36009	0.0989872	0.688226	0.240021	0.124368	0.822268	0.84921	0.94221	1	1	1	1	1	0.134674	0.99999	Breast
ABHD15	0	0	0	0	0	0	0	0	0	0.23817	0.797786	0.484343	1	0.779202	0.933343	0.963071	1	1	1	1	1	0.835473	0.999995	Prostate
ABHD15	0	0	0	0	0	0	0	0	0	0.505664	0.869599	0.790612	1	0.815379	0.963186	0.985897	1	1	1	1	1	0.976365	0.999998	NET
ABHD15	0	1	0	0	0	1.45011	0	0	0	0.775409	0.75378	0.907586	1	0.906955	0.879437	0.933884	1	1	1	1	1	0.995592	0.999976	Lung
ABHD15	0	3	0	0	0	2.56088	0	0	0	0.277872	0.752291	0.514641	1	0.849526	0.886975	0.960619	1	1	1	1	1	0.85651	0.999975	Colon/Rectum
ABHD15	0	0	0	0	0	0	0	0	0	0.542314	0.887962	0.822418	1	0.836458	0.963355	0.989856	1	1	1	1	1	0.983206	0.999999	Kidney
ABHD15	0	1	0	0	0	8.81704	0	0	0	0.115838	0.913174	0.288503	1	0.87673	0.973983	0.997037	1	1	1	1	1	0.647127	1	Head and neck
ABHD15	0	0	0	0	0	0	0	0	0	0.535102	0.881864	0.816552	1	0.823175	0.962933	0.989061	1	1	1	1	1	0.982038	0.999999	Ovary
ABHD15	0	0	0	0	0	0	0	0	0	0.721235	0.936682	0.935552	1	0.917137	0.983305	0.998917	1	1	1	1	1	0.997877	1	Biliary
ABHD15	0	0	0	0	0	0	0	0	0	0.662393	0.911501	0.903491	1	0.891988	0.975028	0.997893	1	1	1	1	1	0.995185	1	Liver
ABHD15	0	0	0	0	0	0	0	0	0	0.522396	0.887098	0.807413	1	0.841195	0.968135	0.992411	1	1	1	1	1	0.980135	0.999999	Other
ABHD15	0	0	0	0	0	0	0	0	0	0.503327	0.881794	0.790898	1	0.822879	0.963002	0.988083	1	1	1	1	1	0.976432	0.999999	Uterus
ABHD15	0	0	0	0	0	0	0	0	0	0.27165	0.795959	0.529736	1	0.764433	0.924665	0.948322	1	1	1	1	1	0.866318	0.999979	Urinary tract
ABHD15	1	0	0	0	0	0	0	0	0	0.693983	0.930653	0.922178	1	0.943103	0.988793	0.999504	1	1	1	1	1	0.99689	1	Stomach
ABHD15	1	0	0	0	0	0	0	0	0	0.362804	0.835333	0.64915	1	0.798345	0.955244	0.977586	1	1	1	1	1	0.929642	0.999997	Esophagus
ABHD15	0	0	0	0	0	0	0	0	0	0.53539	0.872622	0.815621	1	0.819125	0.955533	0.985831	1	1	1	1	1	0.981849	0.999999	CUP
ABHD15	0	0	0	0	0	0	0	0	0	0.722757	0.936471	0.936178	1	0.922041	0.98333	0.999056	1	1	1	1	1	0.997919	1	Pancreas
ABHD15	0	0	0	0	0	0	0	0	0	0.846725	0.961462	0.980346	1	0.962291	0.991341	0.999758	1	1	1	1	1	0.999806	1	Mesothelioma
ABHD15	0	0	0	0	0	0	0	0	0	0.466633	0.869966	0.757276	1	0.802312	0.966719	0.984986	1	1	1	1	1	0.96782	0.999998	CNS
ABHD16A	4	3	2	1	1	0.33037	2.34204	2.34204	0.871538	0.0807257	0.241778	0.0483059	0.640445	0.78811	0.80663	0.876366	1	1	1	1	1	0.138469	1	All
ABHD16A	1	0	0	0	0	0	0	0	0	0.180381	0.541823	0.360734	1	0.833854	0.907434	0.94317	1	1	1	1	1	0.728543	1	Skin
ABHD16A	0	0	0	0	0	0	0	0	0	0.498204	0.778233	0.766605	1	0.798602	0.953722	0.979253	1	1	1	1	1	0.970356	0.999998	Bone/Soft tissue
ABHD16A	0	1	1	0	1	0.625972	4.49781	4.49781	5.47711	0.642862	0.241864	0.426077	0.162314	0.92076	0.84921	0.94221	1	1	1	1	1	0.253905	0.99999	Breast
ABHD16A	0	0	0	0	0	0	0	0	0	0.25102	0.685444	0.480741	1	0.779202	0.933343	0.963071	1	1	1	1	1	0.832849	0.999995	Prostate
ABHD16A	0	0	0	0	0	0	0	0	0	0.499903	0.772156	0.763872	1	0.815379	0.963186	0.985897	1	1	1	1	1	0.969625	0.999998	NET
ABHD16A	0	0	0	0	0	0	0	0	0	0.278169	0.645677	0.516243	1	0.803361	0.879437	0.932818	1	1	1	1	1	0.857571	0.999976	Lung
ABHD16A	1	1	0	0	0	0.55171	0	0	0	0.582719	0.531675	0.727833	1	0.892052	0.886975	0.960619	1	1	1	1	1	0.959054	0.999975	Colon/Rectum
ABHD16A	0	0	0	0	0	0	0	0	0	0.538884	0.820065	0.806913	1	0.836458	0.963355	0.989856	1	1	1	1	1	0.980028	0.999999	Kidney
ABHD16A	0	0	0	0	0	0	0	0	0	0.572057	0.836026	0.834804	1	0.87673	0.973983	0.997037	1	1	1	1	1	0.985535	1	Head and neck
ABHD16A	0	1	0	1	0	5.49996	38.5587	38.5587	0	0.210409	0.0245354	0.0442865	1	0.823175	0.962933	0.989061	1	1	1	1	1	0.182331	0.999999	Ovary
ABHD16A	0	0	0	0	0	0	0	0	0	0.715686	0.89517	0.928244	1	0.917137	0.983305	0.998917	1	1	1	1	1	0.997362	1	Biliary
ABHD16A	0	0	0	0	0	0	0	0	0	0.659122	0.86966	0.895159	1	0.891988	0.975028	0.997893	1	1	1	1	1	0.994301	1	Liver
ABHD16A	0	0	0	0	0	0	0	0	0	0.5509	0.832893	0.819804	1	0.841195	0.968135	0.992411	1	1	1	1	1	0.982691	0.999999	Other
ABHD16A	1	0	0	0	0	0	0	0	0	0.501696	0.803495	0.774446	1	0.822879	0.963002	0.988083	1	1	1	1	1	0.9724	0.999999	Uterus
ABHD16A	1	0	1	0	0	0	10.8345	10.8345	0	0.248429	0.0903627	0.11505	1	0.764433	0.924665	0.948322	1	1	1	1	1	0.363833	0.999979	Urinary tract
ABHD16A	0	0	0	0	0	0	0	0	0	0.79269	0.926412	0.962153	1	0.943103	0.988793	0.999504	1	1	1	1	1	0.999275	1	Stomach
ABHD16A	0	0	0	0	0	0	0	0	0	0.507015	0.812009	0.783549	1	0.798345	0.955244	0.977586	1	1	1	1	1	0.974673	0.999997	Esophagus
ABHD16A	0	0	0	0	0	0	0	0	0	0.581432	0.831977	0.84122	1	0.819125	0.955533	0.985831	1	1	1	1	1	0.986669	0.999999	CUP
ABHD16A	0	0	0	0	0	0	0	0	0	0.753342	0.904733	0.945303	1	0.922041	0.98333	0.999056	1	1	1	1	1	0.998476	1	Pancreas
ABHD16A	0	0	0	0	0	0	0	0	0	0.845691	0.938288	0.978303	1	0.962291	0.991341	0.999758	1	1	1	1	1	0.999763	1	Mesothelioma
ABHD16A	0	0	0	0	0	0	0	0	0	0.459451	0.765839	0.728474	1	0.802312	0.966719	0.984986	1	1	1	1	1	0.959257	0.999998	CNS
ABHD16B	5	13	1	0	0	1.3091	2.54075	2.54075	0	0.53071	0.43325	0.650532	1	0.969484	0.80663	0.903501	1	1	1	1	1	0.930238	1	All
ABHD16B	1	1	0	0	0	1.00124	0	0	0	0.999187	0.725928	0.940104	1	0.999787	0.907434	0.951704	1	1	1	1	1	0.998169	1	Skin
ABHD16B	0	0	0	0	0	0	0	0	0	0.484324	0.874132	0.774139	1	0.798602	0.953722	0.979253	1	1	1	1	1	0.972322	0.999998	Bone/Soft tissue
ABHD16B	1	2	1	0	0	1.16273	13.4094	13.4094	0	0.851208	0.0719742	0.197888	1	0.970916	0.84921	0.94221	1	1	1	1	1	0.518478	0.99999	Breast
ABHD16B	0	0	0	0	0	0	0	0	0	0.191019	0.824691	0.416372	1	0.779202	0.933343	0.963071	1	1	1	1	1	0.781188	0.999995	Prostate
ABHD16B	1	0	0	0	0	0	0	0	0	0.499151	0.878622	0.786633	1	0.815379	0.963186	0.985897	1	1	1	1	1	0.97542	0.999998	NET
ABHD16B	0	1	0	0	0	1.3138	0	0	0	0.833266	0.77224	0.933725	1	0.931992	0.879437	0.943937	1	1	1	1	1	0.997754	0.999976	Lung
ABHD16B	1	7	0	0	0	3.21677	0	0	0	0.0654717	0.747404	0.166372	1	0.849526	0.886975	0.960619	1	1	1	1	1	0.464765	0.999975	Colon/Rectum
ABHD16B	0	0	0	0	0	0	0	0	0	0.524463	0.89838	0.810047	1	0.836458	0.963355	0.989856	1	1	1	1	1	0.980694	0.999999	Kidney
ABHD16B	0	0	0	0	0	0	0	0	0	0.561452	0.909795	0.839573	1	0.87673	0.973983	0.997037	1	1	1	1	1	0.986382	1	Head and neck
ABHD16B	0	0	0	0	0	0	0	0	0	0.541354	0.899932	0.823724	1	0.823175	0.962933	0.989061	1	1	1	1	1	0.98346	0.999999	Ovary
ABHD16B	0	0	0	0	0	0	0	0	0	0.680431	0.943013	0.916522	1	0.917137	0.983305	0.998917	1	1	1	1	1	0.996414	1	Biliary
ABHD16B	0	0	0	0	0	0	0	0	0	0.649408	0.916966	0.896949	1	0.891988	0.975028	0.997893	1	1	1	1	1	0.994498	1	Liver
ABHD16B	0	1	0	0	0	3.95078	0	0	0	0.299063	0.904857	0.578021	1	0.841195	0.968135	0.992411	1	1	1	1	1	0.89486	0.999999	Other
ABHD16B	0	0	0	0	0	0	0	0	0	0.467732	0.896571	0.762059	1	0.822879	0.963002	0.988083	1	1	1	1	1	0.969134	0.999999	Uterus
ABHD16B	0	1	0	0	0	1.69655	0	0	0	0.640529	0.826695	0.874536	1	0.78272	0.924665	0.948322	1	1	1	1	1	0.991778	0.999979	Urinary tract
ABHD16B	0	0	0	0	0	0	0	0	0	0.748109	0.95575	0.948394	1	0.943103	0.988793	0.999504	1	1	1	1	1	0.998645	1	Stomach
ABHD16B	0	0	0	0	0	0	0	0	0	0.479471	0.893216	0.773034	1	0.798345	0.955244	0.977586	1	1	1	1	1	0.972038	0.999997	Esophagus
ABHD16B	0	0	0	0	0	0	0	0	0	0.558787	0.897822	0.836521	1	0.819125	0.955533	0.985831	1	1	1	1	1	0.985843	0.999999	CUP
ABHD16B	0	0	0	0	0	0	0	0	0	0.702299	0.946762	0.927609	1	0.922041	0.98333	0.999056	1	1	1	1	1	0.997314	1	Pancreas
ABHD16B	0	0	0	0	0	0	0	0	0	0.841974	0.966127	0.979439	1	0.962291	0.991341	0.999758	1	1	1	1	1	0.999787	1	Mesothelioma
ABHD16B	1	0	0	0	0	0	0	0	0	0.376702	0.874377	0.668452	1	0.802312	0.966719	0.984986	1	1	1	1	1	0.937698	0.999998	CNS
ABHD17A	3	9	0	0	1	1.7027	0	0	1.55658	0.287027	0.456415	0.394409	0.451643	0.928912	0.80663	0.896683	1	1	1	1	1	0.48545	1	All
ABHD17A	0	1	0	0	0	2.98646	0	0	0	0.445391	0.837461	0.724482	1	0.833854	0.907434	0.94317	1	1	1	1	1	0.957981	1	Skin
ABHD17A	0	0	0	0	0	0	0	0	0	0.603588	0.891063	0.866125	1	0.798602	0.953722	0.979253	1	1	1	1	1	0.99061	0.999998	Bone/Soft tissue
ABHD17A	1	2	0	0	0	1.86622	0	0	0	0.459966	0.733629	0.713965	1	0.86094	0.849209	0.94221	1	1	1	1	1	0.954515	0.99999	Breast
ABHD17A	0	0	0	0	0	0	0	0	0	0.383682	0.86602	0.675161	1	0.779202	0.933343	0.963071	1	1	1	1	1	0.940367	0.999995	Prostate
ABHD17A	0	0	0	0	0	0	0	0	0	0.564024	0.877148	0.836682	1	0.815379	0.963186	0.985897	1	1	1	1	1	0.985872	0.999998	NET
ABHD17A	0	0	0	0	0	0	0	0	0	0.381698	0.786432	0.662733	1	0.803361	0.879437	0.932818	1	1	1	1	1	0.93537	0.999976	Lung
ABHD17A	1	2	0	0	1	1.798	0	0	4.174	0.523357	0.790288	0.781918	0.20469	0.874155	0.886975	0.960619	1	1	1	1	1	0.453306	0.999975	Colon/Rectum
ABHD17A	0	0	0	0	0	0	0	0	0	0.593974	0.895193	0.860077	1	0.836458	0.963355	0.989856	1	1	1	1	1	0.989719	0.999999	Kidney
ABHD17A	0	0	0	0	0	0	0	0	0	0.702769	0.929884	0.926229	1	0.87673	0.973983	0.997037	1	1	1	1	1	0.997209	1	Head and neck
ABHD17A	0	1	0	0	0	11.7419	0	0	0	0.0921971	0.916279	0.240496	1	0.823175	0.962933	0.989061	1	1	1	1	1	0.583215	0.999999	Ovary
ABHD17A	0	1	0	0	0	22.3547	0	0	0	0.0571133	0.952543	0.16316	1	0.917137	0.983305	0.998917	1	1	1	1	1	0.458972	1	Biliary
ABHD17A	0	0	0	0	0	0	0	0	0	0.70169	0.915086	0.924	1	0.891988	0.975028	0.997893	1	1	1	1	1	0.997036	1	Liver
ABHD17A	1	0	0	0	0	0	0	0	0	0.58477	0.9117	0.856246	1	0.841195	0.968135	0.992411	1	1	1	1	1	0.989133	0.999999	Other
ABHD17A	0	0	0	0	0	0	0	0	0	0.587685	0.911179	0.858086	1	0.822879	0.963002	0.988083	1	1	1	1	1	0.989417	0.999999	Uterus
ABHD17A	0	1	0	0	0	3.06545	0	0	0	0.358428	0.855673	0.64437	1	0.764433	0.924665	0.948322	1	1	1	1	1	0.927559	0.999979	Urinary tract
ABHD17A	0	0	0	0	0	0	0	0	0	0.839663	0.966941	0.978925	1	0.943103	0.988793	0.999504	1	1	1	1	1	0.999776	1	Stomach
ABHD17A	0	0	0	0	0	0	0	0	0	0.603981	0.909575	0.869082	1	0.798345	0.955244	0.977586	1	1	1	1	1	0.99103	0.999997	Esophagus
ABHD17A	0	0	0	0	0	0	0	0	0	0.634845	0.898531	0.886496	1	0.819125	0.955533	0.985831	1	1	1	1	1	0.9933	0.999999	CUP
ABHD17A	0	0	0	0	0	0	0	0	0	0.778963	0.954529	0.959866	1	0.922041	0.98333	0.999056	1	1	1	1	1	0.999184	1	Pancreas
ABHD17A	0	0	0	0	0	0	0	0	0	0.864414	0.965277	0.984593	1	0.962291	0.991341	0.999758	1	1	1	1	1	0.999881	1	Mesothelioma
ABHD17A	0	1	0	0	0	5.29329	0	0	0	0.199024	0.899949	0.434623	1	0.802312	0.966719	0.984986	1	1	1	1	1	0.796785	0.999998	CNS
ABHD17B	1	7	2	0	0	1.47477	3.99267	3.99267	0	0.501857	0.140798	0.324786	1	0.968515	0.80663	0.896683	1	1	1	1	1	0.690037	1	All
ABHD17B	0	0	0	0	0	0	0	0	0	0.376395	0.772395	0.656814	1	0.833854	0.907434	0.94317	1	1	1	1	1	0.932909	1	Skin
ABHD17B	0	1	0	0	0	7.61141	0	0	0	0.149606	0.871493	0.348092	1	0.798602	0.953722	0.979253	1	1	1	1	1	0.71543	0.999998	Bone/Soft tissue
ABHD17B	0	1	0	0	0	0.924284	0	0	0	0.940774	0.636618	0.892856	1	0.991001	0.849209	0.94221	1	1	1	1	1	0.994043	0.99999	Breast
ABHD17B	0	0	0	0	0	0	0	0	0	0.434946	0.791	0.713063	1	0.779202	0.933343	0.963071	1	1	1	1	1	0.954211	0.999995	Prostate
ABHD17B	0	0	0	0	0	0	0	0	0	0.643857	0.882804	0.888949	1	0.815379	0.963186	0.985897	1	1	1	1	1	0.993592	0.999998	NET
ABHD17B	0	2	1	0	0	4.42124	17.8426	17.8426	0	0.170135	0.0649439	0.105701	1	0.803361	0.879437	0.932818	1	1	1	1	1	0.343226	0.999976	Lung
ABHD17B	1	1	1	0	0	1.03756	9.62182	9.62182	0	0.974229	0.11211	0.278723	1	0.995399	0.886975	0.960619	1	1	1	1	1	0.634802	0.999975	Colon/Rectum
ABHD17B	0	0	0	0	0	0	0	0	0	0.667548	0.889927	0.903215	1	0.836458	0.963355	0.989856	1	1	1	1	1	0.995158	0.999999	Kidney
ABHD17B	0	0	0	0	0	0	0	0	0	0.694924	0.8976	0.918427	1	0.87673	0.973983	0.997037	1	1	1	1	1	0.996579	1	Head and neck
ABHD17B	0	0	0	0	0	0	0	0	0	0.642509	0.880783	0.888194	1	0.823175	0.962933	0.989061	1	1	1	1	1	0.993503	0.999999	Ovary
ABHD17B	0	0	0	0	0	0	0	0	0	0.785214	0.929763	0.959944	1	0.917137	0.983305	0.998917	1	1	1	1	1	0.999187	1	Biliary
ABHD17B	0	0	0	0	0	0	0	0	0	0.75717	0.921986	0.948762	1	0.891988	0.975028	0.997893	1	1	1	1	1	0.998664	1	Liver
ABHD17B	0	0	0	0	0	0	0	0	0	0.694624	0.893351	0.917782	1	0.841195	0.968135	0.992411	1	1	1	1	1	0.996524	0.999999	Other
ABHD17B	0	0	0	0	0	0	0	0	0	0.611182	0.867106	0.866827	1	0.822879	0.963002	0.988083	1	1	1	1	1	0.99071	0.999999	Uterus
ABHD17B	0	1	0	0	0	2.65764	0	0	0	0.414722	0.775619	0.686569	1	0.764433	0.924665	0.948322	1	1	1	1	1	0.944752	0.999979	Urinary tract
ABHD17B	0	1	0	0	0	40.2192	0	0	0	0.0351707	0.945894	0.108168	1	0.943103	0.988793	0.999504	1	1	1	1	1	0.348741	1	Stomach
ABHD17B	0	0	0	0	0	0	0	0	0	0.5956	0.868356	0.858011	1	0.798345	0.955244	0.977586	1	1	1	1	1	0.989405	0.999997	Esophagus
ABHD17B	0	0	0	0	0	0	0	0	0	0.648091	0.876731	0.890827	1	0.819125	0.955533	0.985831	1	1	1	1	1	0.993811	0.999999	CUP
ABHD17B	0	0	0	0	0	0	0	0	0	0.797105	0.93081	0.963948	1	0.922041	0.98333	0.999056	1	1	1	1	1	0.999342	1	Pancreas
ABHD17B	0	0	0	0	0	0	0	0	0	0.893868	0.965842	0.990232	1	0.962291	0.991341	0.999758	1	1	1	1	1	0.999952	1	Mesothelioma
ABHD17B	0	0	0	0	0	0	0	0	0	0.628462	0.868335	0.877515	1	0.802312	0.966719	0.984986	1	1	1	1	1	0.992172	0.999998	CNS
ABHD17C	4	9	0	0	1	1.15346	0	0	1.39645	0.76808	0.409657	0.661818	0.485674	0.985844	0.80663	0.903501	1	1	1	1	1	0.686243	1	All
ABHD17C	2	0	0	0	0	0	0	0	0	0.105693	0.724251	0.259378	1	0.833854	0.907434	0.94317	1	1	1	1	1	0.6094	1	Skin
ABHD17C	0	0	0	0	0	0	0	0	0	0.556098	0.890899	0.833545	1	0.798602	0.953722	0.979253	1	1	1	1	1	0.985306	0.999998	Bone/Soft tissue
ABHD17C	1	0	0	0	0	0	0	0	0	0.108753	0.718285	0.26147	1	0.822268	0.84921	0.94221	1	1	1	1	1	0.612215	0.99999	Breast
ABHD17C	0	2	0	0	0	3.0852	0	0	0	0.213606	0.83018	0.448856	1	0.779202	0.933343	0.963071	1	1	1	1	1	0.808413	0.999995	Prostate
ABHD17C	0	1	0	0	0	6.62065	0	0	0	0.150013	0.893467	0.351645	1	0.815379	0.963186	0.985897	1	1	1	1	1	0.719161	0.999998	NET
ABHD17C	0	2	0	0	0	3.29266	0	0	0	0.267029	0.765627	0.501916	1	0.803361	0.879437	0.932818	1	1	1	1	1	0.847898	0.999976	Lung
ABHD17C	0	3	0	0	0	2.5255	0	0	0	0.284914	0.784128	0.533466	1	0.849526	0.886975	0.960619	1	1	1	1	1	0.868675	0.999975	Colon/Rectum
ABHD17C	0	0	0	0	0	0	0	0	0	0.603727	0.903323	0.867573	1	0.836458	0.963355	0.989856	1	1	1	1	1	0.990817	0.999999	Kidney
ABHD17C	0	0	0	0	0	0	0	0	0	0.665371	0.926738	0.906918	1	0.87673	0.973983	0.997037	1	1	1	1	1	0.995527	1	Head and neck
ABHD17C	0	0	0	0	0	0	0	0	0	0.560826	0.8896	0.836763	1	0.823175	0.962933	0.989061	1	1	1	1	1	0.985886	0.999999	Ovary
ABHD17C	0	0	0	0	0	0	0	0	0	0.740309	0.948099	0.944657	1	0.917137	0.983305	0.998917	1	1	1	1	1	0.99844	1	Biliary
ABHD17C	0	0	0	0	0	0	0	0	0	0.710037	0.923166	0.928885	1	0.891988	0.975028	0.997893	1	1	1	1	1	0.997409	1	Liver
ABHD17C	0	0	0	0	0	0	0	0	0	0.549639	0.907247	0.830828	1	0.841195	0.968135	0.992411	1	1	1	1	1	0.984807	0.999999	Other
ABHD17C	1	0	0	0	0	0	0	0	0	0.524724	0.900527	0.810683	1	0.822879	0.963002	0.988083	1	1	1	1	1	0.980828	0.999999	Uterus
ABHD17C	0	1	0	0	0	2.05258	0	0	0	0.535321	0.835919	0.806706	1	0.764858	0.924665	0.948322	1	1	1	1	1	0.979983	0.999979	Urinary tract
ABHD17C	0	0	0	0	0	0	0	0	0	0.799536	0.959267	0.967069	1	0.943103	0.988793	0.999504	1	1	1	1	1	0.999452	1	Stomach
ABHD17C	0	0	0	0	0	0	0	0	0	0.518373	0.890835	0.805287	1	0.798345	0.955244	0.977586	1	1	1	1	1	0.979677	0.999997	Esophagus
ABHD17C	0	0	0	0	1	0	0	0	45.7869	0.568253	0.887235	0.841886	0.0215283	0.819125	0.955533	0.985831	1	1	1	1	1	0.090812	0.999999	CUP
[truncated: 437,253+ more rows]
