# Supplementary material for: Pan-cancer whole-genome analyses of metastatic solid tumours
Source: Nature. 2019 Oct 23;575(7781):210–6. doi: 10.1038/s41586-019-1689-y (PMC6872491; doi:10.1038/s41586-019-1689-y)
Supplement: Supplementary file 11 — .Germline driver catalogue [file 41586_2019_1689_MOESM11_ESM.xlsx]

## Sheet: Sheet1
sampleId	cancerType	gene	coordinate	category	mutationClass	pHGVS	biallellicInTumor	variantLostInTumor	wildTypeLostInTumor	germlineVariants	somaticVariants	highConfidenceGenePanel	Category
HMF000002A	Prostate	SDHA	5:223624C>T	Nonsense	Nonsense	p.Arg31*	FALSE	FALSE	FALSE	1	0	FALSE	gene in Huang et al only, not included in cancer pre-disposition subset and analysis in paper
HMF000022A	Colon/Rectum	FANCC	9:98011506TC>T	Frameshift	Frameshift	p.Asp23fs	FALSE	FALSE	FALSE	1	0	FALSE	gene in Huang et al only, not included in cancer pre-disposition subset and analysis in paper
HMF000029A	NET	ERCC3	2:128050332G>A	Nonsense	Nonsense	p.Arg109*	FALSE	FALSE	FALSE	1	0	FALSE	gene in Huang et al only, not included in cancer pre-disposition subset and analysis in paper
HMF000036A	Colon/Rectum	GBA	1:155207965C>T	Missense	Missense	p.Gly241Arg	FALSE	FALSE	FALSE	1	0	FALSE	gene in Huang et al only, not included in cancer pre-disposition subset and analysis in paper
HMF000040A	Head and neck	WRN	8:30938648C>T	Nonsense	Nonsense	p.Arg369*	FALSE	TRUE	FALSE	1	0	FALSE	gene in Huang et al only, not included in cancer pre-disposition subset and analysis in paper
HMF000050A	Prostate	ATM	11:108192104C>T	Nonsense	Nonsense	p.Gln2177*	FALSE	FALSE	FALSE	1	0	TRUE	gene in 29 core cancer predisposition gene list
HMF000057A	Ovary	MUTYH	1:45797760T>C	Splice	Splice		FALSE	FALSE	FALSE	1	0	TRUE	gene in 29 core cancer predisposition gene list
HMF000066A	Lung	FANCI	15:89836023C>G	Nonsense	Nonsense	p.Tyr699*	FALSE	FALSE	FALSE	1	0	FALSE	gene in Huang et al only, not included in cancer pre-disposition subset and analysis in paper
HMF000069A	Ovary	BRCA1	17:41244861CTT>C	Frameshift	Frameshift	p.Gln895fs	TRUE	FALSE	TRUE	1	1	TRUE	gene in 29 core cancer predisposition gene list
HMF000073A	Other	CHEK2	22:29091856AG>A	Frameshift	Frameshift	p.Thr410fs	FALSE	FALSE	FALSE	1	0	TRUE	gene in 29 core cancer predisposition gene list
HMF000074C	Colon/Rectum	GJB2	13:20763685AC>A	Frameshift	Frameshift	p.Gly12fs	FALSE	FALSE	FALSE	1	0	FALSE	gene in Huang et al only, not included in cancer pre-disposition subset and analysis in paper
HMF000079A	Prostate	ATM	11:108123641T>G	Splice	Splice		TRUE	FALSE	TRUE	1	0	TRUE	gene in 29 core cancer predisposition gene list
HMF000080A	Ovary	SLC25A13	7:95814326G>A	Nonsense	Nonsense	p.Gln312*	FALSE	FALSE	FALSE	1	0	FALSE	gene in Huang et al only, not included in cancer pre-disposition subset and analysis in paper
HMF000080A	Ovary	SMARCA4	19:11132644G>A	Splice	Splice		TRUE	FALSE	TRUE	1	0	FALSE	gene in Huang et al only, not included in cancer pre-disposition subset and analysis in paper
HMF000085A	Breast	ERCC3	2:128046975G>A	Nonsense	Nonsense	p.Gln254*	FALSE	FALSE	FALSE	1	0	FALSE	gene in Huang et al only, not included in cancer pre-disposition subset and analysis in paper
HMF000088A	Breast	PALB2	16:23619279G>A	Nonsense	Nonsense	p.Arg1086*	FALSE	FALSE	FALSE	1	0	FALSE	gene in Huang et al only, not included in cancer pre-disposition subset and analysis in paper
HMF000092A	Pancreas	GJB2	13:20763685AC>A	Frameshift	Frameshift	p.Gly12fs	FALSE	FALSE	FALSE	1	0	FALSE	gene in Huang et al only, not included in cancer pre-disposition subset and analysis in paper
HMF000092A	Pancreas	POLD1	19:50887648G>T	Splice	Splice		FALSE	FALSE	FALSE	1	0	FALSE	gene in Huang et al only, not included in cancer pre-disposition subset and analysis in paper
HMF000112A	NA	FANCL	2:58386928G>GTAAT	Frameshift	Frameshift	p.Thr372fs	TRUE	FALSE	TRUE	1	0	FALSE	gene in Huang et al only, not included in cancer pre-disposition subset and analysis in paper
HMF000112A	NA	GJB2	13:20763685AC>A	Frameshift	Frameshift	p.Gly12fs	FALSE	FALSE	FALSE	1	0	FALSE	gene in Huang et al only, not included in cancer pre-disposition subset and analysis in paper
HMF000112B	Colon/Rectum	FANCL	2:58386928G>GTAAT	Frameshift	Frameshift	p.Thr372fs	TRUE	FALSE	TRUE	1	0	FALSE	gene in Huang et al only, not included in cancer pre-disposition subset and analysis in paper
HMF000112B	Colon/Rectum	GJB2	13:20763685AC>A	Frameshift	Frameshift	p.Gly12fs	FALSE	FALSE	FALSE	1	0	FALSE	gene in Huang et al only, not included in cancer pre-disposition subset and analysis in paper
HMF000116A	Breast	HMBS	11:118962207C>T	Missense	Missense	p.Arg195Cys	TRUE	FALSE	TRUE	1	0	FALSE	gene in Huang et al only, not included in cancer pre-disposition subset and analysis in paper
HMF000122A	Lung	POLE	12:133249282G>T	Nonsense	Nonsense	p.Tyr539*	FALSE	FALSE	FALSE	1	0	FALSE	gene in Huang et al only, not included in cancer pre-disposition subset and analysis in paper
HMF000128A	Lung	CHEK2	22:29115468CA>C	Frameshift	Frameshift	p.Phe242fs	FALSE	TRUE	FALSE	1	0	TRUE	gene in 29 core cancer predisposition gene list
HMF000132A	Biliary	ERCC3	2:128038128A>AT	Frameshift	Frameshift	p.Asp474fs	FALSE	FALSE	FALSE	1	0	FALSE	gene in Huang et al only, not included in cancer pre-disposition subset and analysis in paper
HMF000132A	Biliary	GJB2	13:20763685AC>A	Frameshift	Frameshift	p.Gly12fs	FALSE	FALSE	FALSE	1	0	FALSE	gene in Huang et al only, not included in cancer pre-disposition subset and analysis in paper
HMF000135A	Breast	BRCA2	13:32914137C>A	Nonsense	Nonsense	p.Ser1882*	TRUE	FALSE	TRUE	1	0	TRUE	gene in 29 core cancer predisposition gene list
HMF000140A	Urinary tract	GJB2	13:20763685AC>A	Frameshift	Frameshift	p.Gly12fs	FALSE	TRUE	FALSE	1	0	FALSE	gene in Huang et al only, not included in cancer pre-disposition subset and analysis in paper
HMF000140A	Urinary tract	SBDS	7:66458362GTCTT>G	Frameshift	Frameshift	p.Glu99fs	FALSE	FALSE	FALSE	1	0	FALSE	gene in Huang et al only, not included in cancer pre-disposition subset and analysis in paper
HMF000142A	Liver	CHEK2	22:29091856AG>A	Frameshift	Frameshift	p.Thr410fs	FALSE	TRUE	FALSE	1	0	TRUE	gene in 29 core cancer predisposition gene list
HMF000143A	Breast	CHEK2	22:29091856AG>A	Frameshift	Frameshift	p.Thr410fs	TRUE	FALSE	TRUE	1	0	TRUE	gene in 29 core cancer predisposition gene list
HMF000158B	Uterus	PALB2	16:23647356ATC>A	Frameshift	Frameshift	p.Arg170fs	FALSE	TRUE	TRUE	1	1	FALSE	gene in Huang et al only, not included in cancer pre-disposition subset and analysis in paper
HMF000166A	Colon/Rectum	CHEK2	22:29091856AG>A	Frameshift	Frameshift	p.Thr410fs	FALSE	TRUE	FALSE	1	0	TRUE	gene in 29 core cancer predisposition gene list
HMF000174A	Prostate	NF1	17:29553477A>AC	Frameshift	Frameshift	p.Ile679fs	FALSE	TRUE	FALSE	1	0	FALSE	gene in Huang et al only, not included in cancer pre-disposition subset and analysis in paper
HMF000179B	Breast	BRCA2	13:32914437GT>G	Frameshift	Frameshift	p.Ser1982fs	TRUE	FALSE	TRUE	1	0	TRUE	gene in 29 core cancer predisposition gene list
HMF000193A	Breast	PALB2	16:23647356ATC>A	Frameshift	Frameshift	p.Arg170fs	FALSE	TRUE	TRUE	1	1	FALSE	gene in Huang et al only, not included in cancer pre-disposition subset and analysis in paper
HMF000195A	Breast	BRCA2	13:32937506G>C	Missense	Missense	p.Asp2723His	TRUE	FALSE	TRUE	1	0	TRUE	gene in 29 core cancer predisposition gene list
HMF000197A	Prostate	CHEK2	22:29091856AG>A	Frameshift	Frameshift	p.Thr410fs	FALSE	TRUE	FALSE	1	0	TRUE	gene in 29 core cancer predisposition gene list
HMF000218A	Breast	CHEK2	22:29091856AG>A	Frameshift	Frameshift	p.Thr410fs	FALSE	FALSE	FALSE	1	0	TRUE	gene in 29 core cancer predisposition gene list
HMF000245A	Biliary	COL7A1	3:48619788C>A	Nonsense	Nonsense	p.Glu1535*	TRUE	FALSE	TRUE	1	0	FALSE	gene in Huang et al only, not included in cancer pre-disposition subset and analysis in paper
HMF000255A	Breast	RECQL4	8:145738769G>A	Splice	Splice		FALSE	FALSE	FALSE	1	0	FALSE	gene in Huang et al only, not included in cancer pre-disposition subset and analysis in paper
HMF000266A	Breast	FANCD2	3:10132070G>T	Splice	Splice		FALSE	FALSE	FALSE	1	0	FALSE	gene in Huang et al only, not included in cancer pre-disposition subset and analysis in paper
HMF000268A	Mesothelioma	RECQL4	8:145740366CA>C	Frameshift	Frameshift	p.Cys525fs	FALSE	TRUE	FALSE	1	0	FALSE	gene in Huang et al only, not included in cancer pre-disposition subset and analysis in paper
HMF000270A	Liver	ERCC5	13:103508441GA>G	Frameshift	Frameshift	p.Asn170fs	FALSE	FALSE	FALSE	1	0	FALSE	gene in Huang et al only, not included in cancer pre-disposition subset and analysis in paper
HMF000274A	Skin	MUTYH	1:45798475T>C	Missense	Missense	p.Tyr176Cys	FALSE	FALSE	FALSE	1	0	TRUE	gene in 29 core cancer predisposition gene list
HMF000274A	Skin	HFE	6:26091277TCACATGTTCA>T	Frameshift	Frameshift	p.His96fs	FALSE	FALSE	FALSE	1	0	FALSE	gene in Huang et al only, not included in cancer pre-disposition subset and analysis in paper
HMF000281A	Esophagus	FANCL	2:58386928G>GTAAT	Frameshift	Frameshift	p.Thr372fs	FALSE	FALSE	FALSE	1	0	FALSE	gene in Huang et al only, not included in cancer pre-disposition subset and analysis in paper
HMF000287A	Colon/Rectum	MUTYH	1:45798475T>C	Missense	Missense	p.Tyr176Cys	FALSE	TRUE	FALSE	1	0	TRUE	gene in 29 core cancer predisposition gene list
HMF000287A	Colon/Rectum	RB1	13:48881488C>CAG	Frameshift	Frameshift	p.Ala74fs	FALSE	TRUE	FALSE	1	0	TRUE	gene in 29 core cancer predisposition gene list
HMF000288A	Kidney	DROSHA	5:31423053T>A	Splice	Splice		FALSE	FALSE	FALSE	1	0	FALSE	gene in Huang et al only, not included in cancer pre-disposition subset and analysis in paper
HMF000288A	Kidney	GJB2	13:20763685AC>A	Frameshift	Frameshift	p.Gly12fs	TRUE	FALSE	TRUE	1	0	FALSE	gene in Huang et al only, not included in cancer pre-disposition subset and analysis in paper
HMF000291A	Uterus	FANCM	14:45623912C>G	Nonsense	Nonsense	p.Ser399*	FALSE	FALSE	FALSE	1	0	FALSE	gene in Huang et al only, not included in cancer pre-disposition subset and analysis in paper
HMF000296B	Lung	XPC	3:14200382G>T	Missense	Missense	p.Pro334His	TRUE	FALSE	TRUE	1	0	FALSE	gene in Huang et al only, not included in cancer pre-disposition subset and analysis in paper
HMF000299B	Skin	GJB2	13:20763685AC>A	Frameshift	Frameshift	p.Gly12fs	FALSE	FALSE	FALSE	1	0	FALSE	gene in Huang et al only, not included in cancer pre-disposition subset and analysis in paper
HMF000300A	Skin	CHEK2	22:29091856AG>A	Frameshift	Frameshift	p.Thr410fs	FALSE	FALSE	FALSE	1	0	TRUE	gene in 29 core cancer predisposition gene list
HMF000301B	Bone/Soft tissue	CHEK2	22:29121049CA>C	Frameshift	Frameshift	p.Phe212fs	FALSE	FALSE	FALSE	1	0	TRUE	gene in 29 core cancer predisposition gene list
HMF000304A	Skin	WRN	8:31007870GA>G	Frameshift	Frameshift	p.Glu1196fs	FALSE	FALSE	FALSE	1	0	FALSE	gene in Huang et al only, not included in cancer pre-disposition subset and analysis in paper
HMF000306A	Colon/Rectum	FANCM	14:45658326C>T	Nonsense	Nonsense	p.Gln1701*	TRUE	FALSE	TRUE	1	0	FALSE	gene in Huang et al only, not included in cancer pre-disposition subset and analysis in paper
HMF000307A	Lung	MUTYH	1:45798475T>C	Missense	Missense	p.Tyr176Cys	TRUE	FALSE	TRUE	1	0	TRUE	gene in 29 core cancer predisposition gene list
HMF000313A	Skin	CHEK2	22:29091856AG>A	Frameshift	Frameshift	p.Thr410fs	FALSE	FALSE	FALSE	1	0	TRUE	gene in 29 core cancer predisposition gene list
HMF000314A	Breast	SBDS	7:66459197A>G	Splice	Splice		FALSE	FALSE	FALSE	1	0	FALSE	gene in Huang et al only, not included in cancer pre-disposition subset and analysis in paper
HMF000318A	Colon/Rectum	MSH6	2:48026310C>CTT	Frameshift	Frameshift	p.Tyr397fs	TRUE	FALSE	TRUE	1	0	TRUE	gene in 29 core cancer predisposition gene list
HMF000329A	CNS	BLM	15:91306246C>T	Nonsense	Nonsense	p.Gln645*	FALSE	FALSE	FALSE	1	0	FALSE	gene in Huang et al only, not included in cancer pre-disposition subset and analysis in paper
HMF000329A	CNS	WRN	8:30938648C>T	Nonsense	Nonsense	p.Arg369*	FALSE	FALSE	FALSE	1	0	FALSE	gene in Huang et al only, not included in cancer pre-disposition subset and analysis in paper
HMF000334A	Esophagus	CHEK2	22:29130427G>A	Nonsense	Nonsense	p.Arg95*	FALSE	FALSE	FALSE	1	0	TRUE	gene in 29 core cancer predisposition gene list
HMF000338A	Lung	GJB2	13:20763685AC>A	Frameshift	Frameshift	p.Gly12fs	FALSE	TRUE	FALSE	1	0	FALSE	gene in Huang et al only, not included in cancer pre-disposition subset and analysis in paper
HMF000341B	Breast	GJB2	13:20763685AC>A	Frameshift	Frameshift	p.Gly12fs	FALSE	FALSE	FALSE	1	0	FALSE	gene in Huang et al only, not included in cancer pre-disposition subset and analysis in paper
HMF000343A	Uterus	POLD1	19:50910238A>G	Splice	Splice		FALSE	FALSE	FALSE	1	0	FALSE	gene in Huang et al only, not included in cancer pre-disposition subset and analysis in paper
HMF000346A	Skin	GBA	1:155207244C>T	Missense	Missense	p.Arg296Gln	FALSE	FALSE	FALSE	1	0	FALSE	gene in Huang et al only, not included in cancer pre-disposition subset and analysis in paper
HMF000356A	Lung	FAH	15:80460605G>T	Splice	Splice		TRUE	FALSE	TRUE	1	0	FALSE	gene in Huang et al only, not included in cancer pre-disposition subset and analysis in paper
HMF000387A	CNS	RECQL4	8:145740366CA>C	Frameshift	Frameshift	p.Cys525fs	FALSE	FALSE	FALSE	1	0	FALSE	gene in Huang et al only, not included in cancer pre-disposition subset and analysis in paper
HMF000390A	Breast	ABCB11	2:169847329T>C	Missense	Missense	p.Glu297Gly	FALSE	FALSE	FALSE	1	0	FALSE	gene in Huang et al only, not included in cancer pre-disposition subset and analysis in paper
HMF000394A	Urinary tract	MSH6	2:48032123T>TA	Frameshift	Frameshift	p.Arg1172fs	FALSE	FALSE	TRUE	1	1	TRUE	gene in 29 core cancer predisposition gene list
HMF000395A	Breast	FANCC	9:98011506TC>T	Frameshift	Frameshift	p.Asp23fs	FALSE	FALSE	FALSE	1	0	FALSE	gene in Huang et al only, not included in cancer pre-disposition subset and analysis in paper
HMF000408A	Breast	CHEK2	22:29091856AG>A	Frameshift	Frameshift	p.Thr410fs	TRUE	FALSE	TRUE	1	0	TRUE	gene in 29 core cancer predisposition gene list
HMF000412A	Biliary	CHEK2	22:29091856AG>A	Frameshift	Frameshift	p.Thr410fs	TRUE	FALSE	TRUE	1	0	TRUE	gene in 29 core cancer predisposition gene list
HMF000418A	Skin	KRAS	12:25368442A>T	Nonsense	Nonsense	p.Leu168*	FALSE	TRUE	FALSE	1	0	FALSE	gene in Huang et al only, not included in cancer pre-disposition subset and analysis in paper
HMF000426A	Esophagus	SBDS	7:66459197A>G	Splice	Splice		FALSE	FALSE	FALSE	1	0	FALSE	gene in Huang et al only, not included in cancer pre-disposition subset and analysis in paper
HMF000427A	Skin	PTEN	NA	CNA	Deletion	NA	NA	NA	NA	NA	NA	TRUE	gene in 29 core cancer predisposition gene list
HMF000432A	Other	RECQL	12:21623219G>C	Nonsense	Nonsense	p.Ser620*	FALSE	TRUE	FALSE	1	0	FALSE	gene in Huang et al only, not included in cancer pre-disposition subset and analysis in paper
HMF000452A	Breast	MUTYH	1:45798475T>C	Missense	Missense	p.Tyr176Cys	FALSE	FALSE	FALSE	1	0	TRUE	gene in 29 core cancer predisposition gene list
HMF000479A	Breast	BRCA1	17:41228571GA>G	Frameshift	Frameshift	p.Ser1494fs	TRUE	FALSE	TRUE	1	0	TRUE	gene in 29 core cancer predisposition gene list
HMF000488A	Pancreas	BRCA2	13:32914766CTT>C	Frameshift	Frameshift	p.Leu2092fs	TRUE	FALSE	TRUE	1	0	TRUE	gene in 29 core cancer predisposition gene list
HMF000490A	Head and neck	MUTYH	1:45798475T>C	Missense	Missense	p.Tyr176Cys	FALSE	TRUE	FALSE	1	0	TRUE	gene in 29 core cancer predisposition gene list
HMF000491A	Lung	FANCM	14:45658326C>T	Nonsense	Nonsense	p.Gln1701*	FALSE	FALSE	FALSE	1	0	FALSE	gene in Huang et al only, not included in cancer pre-disposition subset and analysis in paper
HMF000497A	Breast	BRCA2	13:32914766CTT>C	Frameshift	Frameshift	p.Leu2092fs	TRUE	FALSE	TRUE	1	0	TRUE	gene in 29 core cancer predisposition gene list
HMF000497A	Breast	FANCM	14:45605578TG>T	Frameshift	Frameshift	p.Gly116fs	FALSE	TRUE	FALSE	1	0	FALSE	gene in Huang et al only, not included in cancer pre-disposition subset and analysis in paper
HMF000498B	Other	TSC1	9:135772569A>G	Splice	Splice		TRUE	FALSE	TRUE	1	0	TRUE	gene in 29 core cancer predisposition gene list
HMF000508A	Ovary	BRCA1	17:41245528GT>G	Frameshift	Frameshift	p.Glu673fs	TRUE	FALSE	TRUE	1	0	TRUE	gene in 29 core cancer predisposition gene list
HMF000509A	Ovary	BRCA1	17:41244826C>A	Nonsense	Nonsense	p.Glu908*	TRUE	FALSE	TRUE	1	0	TRUE	gene in 29 core cancer predisposition gene list
HMF000518A	Skin	ERCC2	19:45855507G>C,19:45860626G>C	Missense,Missense	Multihit	p.Ala717Gly,p.Leu461Val	FALSE	FALSE	FALSE	2	0	FALSE	gene in Huang et al only, not included in cancer pre-disposition subset and analysis in paper
HMF000519A	Lung	ABCB11	2:169828535C>T	Missense	Missense	p.Arg487His	FALSE	TRUE	FALSE	1	0	FALSE	gene in Huang et al only, not included in cancer pre-disposition subset and analysis in paper
HMF000527A	Colon/Rectum	ATM	11:108236083G>T	Nonsense	Nonsense	p.Glu3007*	TRUE	FALSE	TRUE	1	0	TRUE	gene in 29 core cancer predisposition gene list
HMF000548A	NET	ATM	11:108143580G>A	Splice	Splice		FALSE	FALSE	FALSE	1	0	TRUE	gene in 29 core cancer predisposition gene list
HMF000549A	CUP	COL7A1	3:48627791T>G	Splice	Splice		TRUE	FALSE	TRUE	1	0	FALSE	gene in Huang et al only, not included in cancer pre-disposition subset and analysis in paper
HMF000560A	Colon/Rectum	BRCA1	17:41245210G>A	Nonsense	Nonsense	p.Gln780*	TRUE	FALSE	TRUE	1	0	TRUE	gene in 29 core cancer predisposition gene list
HMF000565A	Prostate	NTHL1	16:2096239G>A	Nonsense	Nonsense	p.Gln90*	FALSE	FALSE	FALSE	1	0	FALSE	gene in Huang et al only, not included in cancer pre-disposition subset and analysis in paper
HMF000576A	Bone/Soft tissue	FANCF	11:22646270G>A	Nonsense	Nonsense	p.Gln363*	FALSE	FALSE	FALSE	1	0	FALSE	gene in Huang et al only, not included in cancer pre-disposition subset and analysis in paper
HMF000581A	Esophagus	BRCA1	17:41209068C>T	Splice	Splice		TRUE	FALSE	TRUE	1	0	TRUE	gene in 29 core cancer predisposition gene list
HMF000589B	Prostate	CHEK2	22:29091856AG>A	Frameshift	Frameshift	p.Thr410fs	TRUE	FALSE	TRUE	1	0	TRUE	gene in 29 core cancer predisposition gene list
HMF000596A	Colon/Rectum	FANCC	9:98009713C>CCG,9:98009715A>ATT	Frameshift,Frameshift	Multihit	p.Asp84fs,p.Tyr83fs	FALSE	FALSE	FALSE	2	0	FALSE	gene in Huang et al only, not included in cancer pre-disposition subset and analysis in paper
HMF000603A	Pancreas	SDHA	5:223624C>T	Nonsense	Nonsense	p.Arg31*	FALSE	FALSE	FALSE	1	0	FALSE	gene in Huang et al only, not included in cancer pre-disposition subset and analysis in paper
HMF000611A	Kidney	SDHA	5:223624C>T	Nonsense	Nonsense	p.Arg31*	FALSE	FALSE	FALSE	1	0	FALSE	gene in Huang et al only, not included in cancer pre-disposition subset and analysis in paper
HMF000649A	CNS	BUB1B	15:40501902T>G	Nonsense	Nonsense	p.Leu737*	FALSE	TRUE	FALSE	1	0	FALSE	gene in Huang et al only, not included in cancer pre-disposition subset and analysis in paper
HMF000663A	Prostate	COL7A1	3:48621017G>A	Missense	Missense	p.Pro1458Leu	FALSE	FALSE	FALSE	1	0	FALSE	gene in Huang et al only, not included in cancer pre-disposition subset and analysis in paper
HMF000663A	Prostate	SBDS	7:66459197A>G	Splice	Splice		FALSE	FALSE	FALSE	1	0	FALSE	gene in Huang et al only, not included in cancer pre-disposition subset and analysis in paper
HMF000676A	Ovary	MUTYH	1:45797371AG>A	Frameshift	Frameshift	p.Leu380fs	FALSE	FALSE	FALSE	1	0	TRUE	gene in 29 core cancer predisposition gene list
HMF000676A	Ovary	FANCI	15:89847147G>A	Splice	Splice		TRUE	FALSE	TRUE	1	0	FALSE	gene in Huang et al only, not included in cancer pre-disposition subset and analysis in paper
HMF000684A	Ovary	MUTYH	1:45797201G>A	Missense	Missense	p.Pro402Leu	FALSE	FALSE	FALSE	1	0	TRUE	gene in 29 core cancer predisposition gene list
HMF000685A	Prostate	SBDS	7:66459197A>G	Splice	Splice		FALSE	FALSE	FALSE	1	0	FALSE	gene in Huang et al only, not included in cancer pre-disposition subset and analysis in paper
HMF000688A	Breast	FANCL	2:58386928G>GTAAT	Frameshift	Frameshift	p.Thr372fs	FALSE	FALSE	FALSE	1	0	FALSE	gene in Huang et al only, not included in cancer pre-disposition subset and analysis in paper
HMF000697A	NET	BRCA1	17:41244826C>A	Nonsense	Nonsense	p.Glu908*	FALSE	FALSE	FALSE	1	0	TRUE	gene in 29 core cancer predisposition gene list
HMF000697A	NET	FLCN	17:17135197C>T	Splice	Splice		FALSE	FALSE	FALSE	1	0	FALSE	gene in Huang et al only, not included in cancer pre-disposition subset and analysis in paper
HMF000698A	Other	NF1	17:29541542A>G	Missense	Missense	p.Tyr489Cys	FALSE	TRUE	TRUE	1	1	FALSE	gene in Huang et al only, not included in cancer pre-disposition subset and analysis in paper
HMF000707A	Colon/Rectum	GJB2	13:20763685AC>A	Frameshift	Frameshift	p.Gly12fs	FALSE	FALSE	FALSE	1	0	FALSE	gene in Huang et al only, not included in cancer pre-disposition subset and analysis in paper
HMF000712A	Bone/Soft tissue	APC	5:112175675AAGAG>A	Frameshift	Frameshift	p.Lys1462fs	TRUE	FALSE	TRUE	1	0	TRUE	gene in 29 core cancer predisposition gene list
HMF000713A	Breast	NBN	8:90994963GAA>G	Frameshift	Frameshift	p.Phe52fs	FALSE	FALSE	FALSE	1	0	FALSE	gene in Huang et al only, not included in cancer pre-disposition subset and analysis in paper
HMF000714B	Bone/Soft tissue	CHEK2	22:29091856AG>A	Frameshift	Frameshift	p.Thr410fs	FALSE	FALSE	FALSE	1	0	TRUE	gene in 29 core cancer predisposition gene list
HMF000714B	Bone/Soft tissue	FANCD2	3:10107179G>A	Splice	Splice		FALSE	FALSE	FALSE	1	0	FALSE	gene in Huang et al only, not included in cancer pre-disposition subset and analysis in paper
HMF000714B	Bone/Soft tissue	WRN	8:30999005TCAAA>T	Frameshift	Frameshift	p.Gln1010fs	FALSE	FALSE	FALSE	1	0	FALSE	gene in Huang et al only, not included in cancer pre-disposition subset and analysis in paper
HMF000729A	CNS	PMS2	7:6043348T>TC	Frameshift	Frameshift	p.Glu109fs	FALSE	FALSE	FALSE	1	0	TRUE	gene in 29 core cancer predisposition gene list
HMF000731A	Breast	BRCA1	17:41246255T>TA	Frameshift	Frameshift	p.Leu431fs	TRUE	FALSE	TRUE	1	0	TRUE	gene in 29 core cancer predisposition gene list
HMF000731A	Breast	BLM	15:91328183C>T	Nonsense	Nonsense	p.Arg899*	FALSE	TRUE	FALSE	1	0	FALSE	gene in Huang et al only, not included in cancer pre-disposition subset and analysis in paper
HMF000731A	Breast	SBDS	7:66459197A>G	Splice	Splice		FALSE	FALSE	FALSE	1	0	FALSE	gene in Huang et al only, not included in cancer pre-disposition subset and analysis in paper
HMF000739A	NET	GJB2	13:20763685AC>A	Frameshift	Frameshift	p.Gly12fs	TRUE	FALSE	TRUE	1	0	FALSE	gene in Huang et al only, not included in cancer pre-disposition subset and analysis in paper
HMF000744A	Skin	COL7A1	3:48621017G>A	Missense	Missense	p.Pro1458Leu	FALSE	FALSE	FALSE	1	0	FALSE	gene in Huang et al only, not included in cancer pre-disposition subset and analysis in paper
HMF000751A	Liver	COL7A1	3:48612822GC>G	Frameshift	Frameshift	p.Gly2043fs	TRUE	FALSE	TRUE	1	0	FALSE	gene in Huang et al only, not included in cancer pre-disposition subset and analysis in paper
HMF000761A	Breast	BRCA2	13:32937395CT>C	Frameshift	Frameshift	p.Leu2686fs	TRUE	FALSE	TRUE	1	0	TRUE	gene in 29 core cancer predisposition gene list
HMF000767A	Skin	APC	5:112175720C>T	Nonsense	Nonsense	p.Gln1477*	TRUE	FALSE	TRUE	1	1	TRUE	gene in 29 core cancer predisposition gene list
HMF000769A	Breast	CYLD	16:50815155A>T	Splice	Splice		FALSE	FALSE	FALSE	1	0	FALSE	gene in Huang et al only, not included in cancer pre-disposition subset and analysis in paper
HMF000775A	Lung	GJB2	13:20763582C>A	Nonsense	Nonsense	p.Glu47*	FALSE	TRUE	FALSE	1	0	FALSE	gene in Huang et al only, not included in cancer pre-disposition subset and analysis in paper
HMF000779A	Colon/Rectum	FANCM	14:45636336C>T	Nonsense	Nonsense	p.Arg658*	TRUE	FALSE	TRUE	1	0	FALSE	gene in Huang et al only, not included in cancer pre-disposition subset and analysis in paper
HMF000786A	Lung	CHEK2	22:29091856AG>A	Frameshift	Frameshift	p.Thr410fs	TRUE	FALSE	TRUE	1	0	TRUE	gene in 29 core cancer predisposition gene list
HMF000792A	Skin	MUTYH	1:45798475T>C	Missense	Missense	p.Tyr176Cys	FALSE	TRUE	FALSE	1	0	TRUE	gene in 29 core cancer predisposition gene list
HMF000811B	Esophagus	SDHA	5:223624C>T	Nonsense	Nonsense	p.Arg31*	FALSE	FALSE	FALSE	1	0	FALSE	gene in Huang et al only, not included in cancer pre-disposition subset and analysis in paper
HMF000827A	Bone/Soft tissue	CHEK2	22:29091856AG>A	Frameshift	Frameshift	p.Thr410fs	FALSE	FALSE	FALSE	1	0	TRUE	gene in 29 core cancer predisposition gene list
HMF000833A	Colon/Rectum	COL7A1	3:48621017G>A	Missense	Missense	p.Pro1458Leu	FALSE	FALSE	FALSE	1	0	FALSE	gene in Huang et al only, not included in cancer pre-disposition subset and analysis in paper
HMF000839A	NET	GJB2	13:20763394CCCCTTGATGAACTT>C	Frameshift	Frameshift	p.Lys105fs	FALSE	FALSE	FALSE	1	0	FALSE	gene in Huang et al only, not included in cancer pre-disposition subset and analysis in paper
HMF000840A	Prostate	COL7A1	3:48621017G>A	Missense	Missense	p.Pro1458Leu	FALSE	FALSE	FALSE	1	0	FALSE	gene in Huang et al only, not included in cancer pre-disposition subset and analysis in paper
HMF000840B	NA	COL7A1	3:48621017G>A	Missense	Missense	p.Pro1458Leu	FALSE	FALSE	FALSE	1	0	FALSE	gene in Huang et al only, not included in cancer pre-disposition subset and analysis in paper
HMF000865A	Skin	FANCM	14:45636336C>T	Nonsense	Nonsense	p.Arg658*	FALSE	FALSE	FALSE	1	0	FALSE	gene in Huang et al only, not included in cancer pre-disposition subset and analysis in paper
HMF000873A	Lung	SDHA	5:236713TGG>T	Frameshift	Frameshift	p.Gly478fs	FALSE	FALSE	FALSE	1	0	FALSE	gene in Huang et al only, not included in cancer pre-disposition subset and analysis in paper
HMF000880A	Skin	SBDS	7:66459273T>A	Nonsense	Nonsense	p.Lys62*	FALSE	FALSE	FALSE	1	0	FALSE	gene in Huang et al only, not included in cancer pre-disposition subset and analysis in paper
HMF000885A	CUP	BRCA2	13:32893260AG>A	Frameshift	Frameshift	p.Ala39fs	TRUE	FALSE	TRUE	1	0	TRUE	gene in 29 core cancer predisposition gene list
HMF000895A	Kidney	PRDM9	5:23518003G>A	Nonsense	Nonsense	p.Trp105*	FALSE	FALSE	FALSE	1	0	FALSE	gene in Huang et al only, not included in cancer pre-disposition subset and analysis in paper
HMF000906A	Colon/Rectum	FANCG	9:35074120CTT>C	Frameshift	Frameshift	p.Lys618fs	FALSE	TRUE	FALSE	1	0	FALSE	gene in Huang et al only, not included in cancer pre-disposition subset and analysis in paper
HMF000915A	Breast	MSH6	2:48023042C>G	Nonsense	Nonsense	p.Ser156*	FALSE	FALSE	FALSE	1	0	TRUE	gene in 29 core cancer predisposition gene list
HMF000924A	Esophagus	ERCC2	19:45855493G>A	Missense	Missense	p.Arg722Trp	FALSE	TRUE	FALSE	1	0	FALSE	gene in Huang et al only, not included in cancer pre-disposition subset and analysis in paper
HMF000924A	Esophagus	RECQL4	8:145738764AC>A	Frameshift	Frameshift	p.Val767fs	FALSE	FALSE	FALSE	1	0	FALSE	gene in Huang et al only, not included in cancer pre-disposition subset and analysis in paper
HMF000925A	CNS	CHEK2	22:29091856AG>A	Frameshift	Frameshift	p.Thr410fs	FALSE	FALSE	FALSE	1	0	TRUE	gene in 29 core cancer predisposition gene list
HMF000932A	Bone/Soft tissue	PMS2	7:6026514G>A	Nonsense	Nonsense	p.Arg628*	FALSE	FALSE	FALSE	1	0	TRUE	gene in 29 core cancer predisposition gene list
HMF000933A	Lung	ATM	11:108129803G>A	Splice	Splice		FALSE	FALSE	FALSE	1	0	TRUE	gene in 29 core cancer predisposition gene list
HMF000960A	Prostate	CHEK2	22:29091856AG>A	Frameshift	Frameshift	p.Thr410fs	FALSE	FALSE	FALSE	1	0	TRUE	gene in 29 core cancer predisposition gene list
HMF000965A	Breast	CBL	11:119144607AG>A	Frameshift	Frameshift	p.Gln207fs	FALSE	TRUE	FALSE	1	0	FALSE	gene in Huang et al only, not included in cancer pre-disposition subset and analysis in paper
HMF000973A	Skin	CDKN2A	9:21971114CGGGTCGGGTGAGAGTGGCG>C	Frameshift	Frameshift	p.Pro75fs	TRUE	FALSE	TRUE	1	0	TRUE	gene in 29 core cancer predisposition gene list
HMF000977A	Bone/Soft tissue	WRN	8:30922580G>A	Splice	Splice		FALSE	FALSE	FALSE	1	0	FALSE	gene in Huang et al only, not included in cancer pre-disposition subset and analysis in paper
HMF000982A	Breast	BLM	15:91306246C>T	Nonsense	Nonsense	p.Gln645*	FALSE	FALSE	FALSE	1	0	FALSE	gene in Huang et al only, not included in cancer pre-disposition subset and analysis in paper
HMF000989A	Breast	GJB2	13:20763685AC>A	Frameshift	Frameshift	p.Gly12fs	FALSE	FALSE	FALSE	1	0	FALSE	gene in Huang et al only, not included in cancer pre-disposition subset and analysis in paper
HMF001013A	Skin	BLM	15:91328183C>T	Nonsense	Nonsense	p.Arg899*	FALSE	FALSE	FALSE	1	0	FALSE	gene in Huang et al only, not included in cancer pre-disposition subset and analysis in paper
HMF001021A	NET	FANCM	14:45658326C>T	Nonsense	Nonsense	p.Gln1701*	FALSE	FALSE	FALSE	1	0	FALSE	gene in Huang et al only, not included in cancer pre-disposition subset and analysis in paper
HMF001028A	Other	BLM	15:91303375A>G	Splice	Splice		FALSE	FALSE	FALSE	1	0	FALSE	gene in Huang et al only, not included in cancer pre-disposition subset and analysis in paper
HMF001042A	Breast	CHEK2	22:29091856AG>A	Frameshift	Frameshift	p.Thr410fs	TRUE	FALSE	TRUE	1	0	TRUE	gene in 29 core cancer predisposition gene list
HMF001046A	Breast	RECQL	12:21623219G>C	Nonsense	Nonsense	p.Ser620*	FALSE	TRUE	FALSE	1	0	FALSE	gene in Huang et al only, not included in cancer pre-disposition subset and analysis in paper
HMF001047A	Prostate	UROD	1:45480167GT>G	Frameshift	Frameshift	p.Phe232fs	FALSE	FALSE	FALSE	1	0	FALSE	gene in Huang et al only, not included in cancer pre-disposition subset and analysis in paper
HMF001053A	Skin	BAP1	3:52443856A>C,3:52443859TG>T	Splice,Frameshift	Multihit	,p.Pro12fs	TRUE	FALSE	TRUE	2	0	TRUE	gene in 29 core cancer predisposition gene list
HMF001060A	Colon/Rectum	ERCC5	13:103519015C>T	Nonsense	Nonsense	p.Gln785*	FALSE	TRUE	FALSE	1	0	FALSE	gene in Huang et al only, not included in cancer pre-disposition subset and analysis in paper
HMF001064A	Breast	MUTYH	1:45798475T>C	Missense	Missense	p.Tyr176Cys	FALSE	FALSE	FALSE	1	0	TRUE	gene in 29 core cancer predisposition gene list
HMF001071A	Prostate	BRIP1	17:59793404G>C	Nonsense	Nonsense	p.Tyr800*	FALSE	FALSE	FALSE	1	0	FALSE	gene in Huang et al only, not included in cancer pre-disposition subset and analysis in paper
HMF001074A	Esophagus	SDHA	5:223624C>T	Nonsense	Nonsense	p.Arg31*	TRUE	FALSE	TRUE	1	0	FALSE	gene in Huang et al only, not included in cancer pre-disposition subset and analysis in paper
HMF001075A	Skin	CHEK2	22:29091856AG>A	Frameshift	Frameshift	p.Thr410fs	FALSE	FALSE	FALSE	1	0	TRUE	gene in 29 core cancer predisposition gene list
HMF001080A	Urinary tract	NTHL1	16:2096239G>A	Nonsense	Nonsense	p.Gln90*	FALSE	FALSE	FALSE	1	0	FALSE	gene in Huang et al only, not included in cancer pre-disposition subset and analysis in paper
HMF001086A	Skin	GJB2	13:20763685AC>A	Frameshift	Frameshift	p.Gly12fs	FALSE	FALSE	FALSE	1	0	FALSE	gene in Huang et al only, not included in cancer pre-disposition subset and analysis in paper
HMF001089B	Breast	POLD1	19:50887648G>T	Splice	Splice		FALSE	FALSE	FALSE	1	0	FALSE	gene in Huang et al only, not included in cancer pre-disposition subset and analysis in paper
HMF001092B	Breast	SDHA	5:223624C>T	Nonsense	Nonsense	p.Arg31*	FALSE	FALSE	FALSE	1	0	FALSE	gene in Huang et al only, not included in cancer pre-disposition subset and analysis in paper
HMF001125A	Breast	CHEK2	22:29091856AG>A	Frameshift	Frameshift	p.Thr410fs	FALSE	FALSE	FALSE	1	0	TRUE	gene in 29 core cancer predisposition gene list
HMF001128A	Breast	ERCC4	16:14029554C>T	Missense	Missense	p.Arg589Trp	FALSE	TRUE	FALSE	1	0	FALSE	gene in Huang et al only, not included in cancer pre-disposition subset and analysis in paper
HMF001149A	Lung	COL7A1	3:48619788C>A	Nonsense	Nonsense	p.Glu1535*	FALSE	FALSE	FALSE	1	0	FALSE	gene in Huang et al only, not included in cancer pre-disposition subset and analysis in paper
HMF001156A	Colon/Rectum	GJB2	13:20763685AC>A	Frameshift	Frameshift	p.Gly12fs	FALSE	FALSE	FALSE	1	0	FALSE	gene in Huang et al only, not included in cancer pre-disposition subset and analysis in paper
HMF001187A	Lung	FANCL	2:58386928G>GTAAT	Frameshift	Frameshift	p.Thr372fs	FALSE	FALSE	FALSE	1	0	FALSE	gene in Huang et al only, not included in cancer pre-disposition subset and analysis in paper
HMF001190A	Breast	FANCM	14:45658326C>T	Nonsense	Nonsense	p.Gln1701*	FALSE	FALSE	FALSE	1	0	FALSE	gene in Huang et al only, not included in cancer pre-disposition subset and analysis in paper
HMF001211A	Breast	BRCA1	17:41199660C>T	Missense	Missense	p.Ala1844Thr	FALSE	FALSE	TRUE	1	1	TRUE	gene in 29 core cancer predisposition gene list
HMF001211A	Breast	FANCL	2:58453862C>G	Splice	Splice		FALSE	FALSE	FALSE	1	0	FALSE	gene in Huang et al only, not included in cancer pre-disposition subset and analysis in paper
HMF001212A	Colon/Rectum	APC	5:112175211TAAAA>T	Frameshift	Frameshift	p.Ile1307fs	TRUE	FALSE	TRUE	1	0	TRUE	gene in 29 core cancer predisposition gene list
HMF001212A	Colon/Rectum	NTHL1	16:2096239G>A	Nonsense	Nonsense	p.Gln90*	TRUE	FALSE	TRUE	1	0	FALSE	gene in Huang et al only, not included in cancer pre-disposition subset and analysis in paper
HMF001217A	Prostate	FANCA	16:89865605C>A	Nonsense	Nonsense	p.Glu288*	FALSE	FALSE	FALSE	1	0	FALSE	gene in Huang et al only, not included in cancer pre-disposition subset and analysis in paper
HMF001220A	Prostate	BRCA2	13:32915122AGTTT>A	Frameshift	Frameshift	p.Cys2212fs	FALSE	FALSE	TRUE	1	2	TRUE	gene in 29 core cancer predisposition gene list
HMF001224A	Ovary	FANCL	2:58386928G>GTAAT	Frameshift	Frameshift	p.Thr372fs	FALSE	FALSE	FALSE	1	0	FALSE	gene in Huang et al only, not included in cancer pre-disposition subset and analysis in paper
HMF001275A	Breast	BRIP1	17:59876564CT>C	Frameshift	Frameshift	p.Glu412fs	FALSE	FALSE	FALSE	1	0	FALSE	gene in Huang et al only, not included in cancer pre-disposition subset and analysis in paper
HMF001275A	Breast	XPA	9:100437768T>TA	Frameshift	Frameshift	p.Lys259fs	FALSE	FALSE	FALSE	1	0	FALSE	gene in Huang et al only, not included in cancer pre-disposition subset and analysis in paper
HMF001280A	Breast	BRCA2	13:32954050G>A	Synonymous	Synonymous	p.Pro3039Pro	TRUE	FALSE	TRUE	1	0	TRUE	gene in 29 core cancer predisposition gene list
HMF001290A	Lung	CHEK2	22:29091856AG>A	Frameshift	Frameshift	p.Thr410fs	FALSE	FALSE	FALSE	1	0	TRUE	gene in 29 core cancer predisposition gene list
HMF001299A	Prostate	BRCA2	13:32912353TAATA>T	Frameshift	Frameshift	p.Lys1289fs	TRUE	FALSE	TRUE	1	0	TRUE	gene in 29 core cancer predisposition gene list
HMF001321A	Biliary	DOCK8	9:271626G>T	Splice	Splice		TRUE	FALSE	TRUE	1	0	FALSE	gene in Huang et al only, not included in cancer pre-disposition subset and analysis in paper
HMF001341A	Breast	CHEK2	22:29091856AG>A	Frameshift	Frameshift	p.Thr410fs	FALSE	FALSE	FALSE	1	0	TRUE	gene in 29 core cancer predisposition gene list
HMF001342A	Colon/Rectum	SBDS	7:66459197A>G	Splice	Splice		FALSE	FALSE	FALSE	1	0	FALSE	gene in Huang et al only, not included in cancer pre-disposition subset and analysis in paper
HMF001356A	Kidney	BRCA1	17:41245470T>TTA	Frameshift	Frameshift	p.Asp693fs	FALSE	FALSE	TRUE	1	1	TRUE	gene in 29 core cancer predisposition gene list
HMF001374A	Esophagus	BUB1B	15:40462282C>T	Nonsense	Nonsense	p.Arg67*	FALSE	FALSE	FALSE	1	0	FALSE	gene in Huang et al only, not included in cancer pre-disposition subset and analysis in paper
HMF001378B	Prostate	MUTYH	1:45798475T>C	Missense	Missense	p.Tyr176Cys	FALSE	FALSE	FALSE	1	0	TRUE	gene in 29 core cancer predisposition gene list
HMF001378B	Prostate	SBDS	7:66459197A>G	Splice	Splice		FALSE	FALSE	FALSE	1	0	FALSE	gene in Huang et al only, not included in cancer pre-disposition subset and analysis in paper
HMF001384A	Breast	ERCC1	19:45916903C>T	Nonsense	Nonsense	p.Trp292*	FALSE	FALSE	FALSE	1	0	FALSE	gene in Huang et al only, not included in cancer pre-disposition subset and analysis in paper
HMF001387A	Skin	CHEK2	22:29091856AG>A	Frameshift	Frameshift	p.Thr410fs	FALSE	FALSE	FALSE	1	0	TRUE	gene in 29 core cancer predisposition gene list
HMF001390A	Breast	XPC	3:14200382G>T	Missense	Missense	p.Pro334His	FALSE	FALSE	FALSE	1	0	FALSE	gene in Huang et al only, not included in cancer pre-disposition subset and analysis in paper
HMF001408A	Colon/Rectum	MUTYH	1:45798475T>C	Missense	Missense	p.Tyr176Cys	FALSE	FALSE	FALSE	1	0	TRUE	gene in 29 core cancer predisposition gene list
HMF001419A	Lung	CHEK2	22:29091856AG>A	Frameshift	Frameshift	p.Thr410fs	TRUE	FALSE	TRUE	1	0	TRUE	gene in 29 core cancer predisposition gene list
HMF001424A	Colon/Rectum	CHEK2	22:29091856AG>A	Frameshift	Frameshift	p.Thr410fs	FALSE	TRUE	FALSE	1	0	TRUE	gene in 29 core cancer predisposition gene list
HMF001454A	Breast	CHEK2	22:29091856AG>A	Frameshift	Frameshift	p.Thr410fs	TRUE	FALSE	TRUE	1	0	TRUE	gene in 29 core cancer predisposition gene list
HMF001468A	Breast	ATR	3:142274739AT>A	Frameshift	Frameshift	p.Ile774fs	FALSE	FALSE	FALSE	1	0	FALSE	gene in Huang et al only, not included in cancer pre-disposition subset and analysis in paper
HMF001469A	Skin	CHEK2	22:29091856AG>A	Frameshift	Frameshift	p.Thr410fs	TRUE	FALSE	TRUE	1	0	TRUE	gene in 29 core cancer predisposition gene list
HMF001476A	Prostate	SDHA	5:223624C>T	Nonsense	Nonsense	p.Arg31*	FALSE	FALSE	FALSE	1	0	FALSE	gene in Huang et al only, not included in cancer pre-disposition subset and analysis in paper
HMF001483A	Pancreas	BRCA1	17:41209068C>T	Splice	Splice		TRUE	FALSE	TRUE	1	0	TRUE	gene in 29 core cancer predisposition gene list
HMF001499A	Colon/Rectum	BLM	15:91306246C>T	Nonsense	Nonsense	p.Gln645*	FALSE	TRUE	FALSE	1	0	FALSE	gene in Huang et al only, not included in cancer pre-disposition subset and analysis in paper
HMF001499A	Colon/Rectum	MPL	1:43804305G>C	Missense	Missense	p.Arg102Pro	FALSE	FALSE	FALSE	1	0	FALSE	gene in Huang et al only, not included in cancer pre-disposition subset and analysis in paper
HMF001502A	Breast	ATM	11:108172373A>G	Splice	Splice		TRUE	FALSE	TRUE	1	0	TRUE	gene in 29 core cancer predisposition gene list
HMF001502A	Breast	RECQL	12:21629928T>C	Splice	Splice		FALSE	FALSE	FALSE	1	0	FALSE	gene in Huang et al only, not included in cancer pre-disposition subset and analysis in paper
HMF001503A	Colon/Rectum	GJB2	13:20763685AC>A	Frameshift	Frameshift	p.Gly12fs	FALSE	FALSE	FALSE	1	0	FALSE	gene in Huang et al only, not included in cancer pre-disposition subset and analysis in paper
HMF001505A	Colon/Rectum	ERCC2	19:45855520C>G	Missense	Missense	p.Gly713Arg	FALSE	FALSE	FALSE	1	0	FALSE	gene in Huang et al only, not included in cancer pre-disposition subset and analysis in paper
HMF001511A	Bone/Soft tissue	BRCA1	17:41244557A>ATT	Frameshift	Frameshift	p.Asn997fs	TRUE	FALSE	TRUE	1	0	TRUE	gene in 29 core cancer predisposition gene list
HMF001519A	NA	GBA	1:155208421G>A	Missense	Missense	p.Arg159Trp	FALSE	FALSE	FALSE	1	0	FALSE	gene in Huang et al only, not included in cancer pre-disposition subset and analysis in paper
HMF001519B	Lung	GBA	1:155208421G>A	Missense	Missense	p.Arg159Trp	FALSE	FALSE	FALSE	1	0	FALSE	gene in Huang et al only, not included in cancer pre-disposition subset and analysis in paper
HMF001521A	Breast	ERCC2	19:45867240TCACC>T	Frameshift	Frameshift	p.Glu317fs	FALSE	FALSE	FALSE	1	0	FALSE	gene in Huang et al only, not included in cancer pre-disposition subset and analysis in paper
HMF001522A	Colon/Rectum	SBDS	7:66459197A>G	Splice	Splice		FALSE	FALSE	FALSE	1	0	FALSE	gene in Huang et al only, not included in cancer pre-disposition subset and analysis in paper
HMF001528A	Lung	WRN	NA	CNA	Deletion	NA	NA	NA	NA	NA	NA	FALSE	gene in Huang et al only, not included in cancer pre-disposition subset and analysis in paper
HMF001535A	Breast	GJB2	13:20763685AC>A	Frameshift	Frameshift	p.Gly12fs	FALSE	FALSE	FALSE	1	0	FALSE	gene in Huang et al only, not included in cancer pre-disposition subset and analysis in paper
HMF001536A	Breast	ALK	2:29455168A>G	Splice	Splice		FALSE	FALSE	FALSE	1	0	FALSE	gene in Huang et al only, not included in cancer pre-disposition subset and analysis in paper
HMF001537A	Prostate	BUB1B	15:40500836A>G	Splice	Splice		FALSE	FALSE	FALSE	1	0	FALSE	gene in Huang et al only, not included in cancer pre-disposition subset and analysis in paper
HMF001544A	Colon/Rectum	CHEK2	22:29091856AG>A	Frameshift	Frameshift	p.Thr410fs	FALSE	FALSE	FALSE	1	0	TRUE	gene in 29 core cancer predisposition gene list
HMF001549A	Lung	MPL	1:43805713C>T	Missense	Missense	p.Arg257Cys	FALSE	FALSE	FALSE	1	0	FALSE	gene in Huang et al only, not included in cancer pre-disposition subset and analysis in paper
HMF001554A	Kidney	RECQL4	8:145737702G>A	Missense	Missense	p.Arg1021Trp	FALSE	FALSE	FALSE	1	0	FALSE	gene in Huang et al only, not included in cancer pre-disposition subset and analysis in paper
HMF001576A	Kidney	FH	1:241667546C>T	Splice	Splice		TRUE	FALSE	TRUE	1	0	FALSE	gene in Huang et al only, not included in cancer pre-disposition subset and analysis in paper
HMF001583A	Colon/Rectum	CHEK2	22:29091856AG>A	Frameshift	Frameshift	p.Thr410fs	FALSE	TRUE	FALSE	1	0	TRUE	gene in 29 core cancer predisposition gene list
HMF001587A	Breast	DOCK8	9:399261T>C	Splice	Splice		FALSE	FALSE	FALSE	1	0	FALSE	gene in Huang et al only, not included in cancer pre-disposition subset and analysis in paper
HMF001588A	Other	BRCA2	13:32911978TG>T	Frameshift	Frameshift	p.Asp1163fs	TRUE	FALSE	TRUE	1	0	TRUE	gene in 29 core cancer predisposition gene list
HMF001596B	Prostate	COL7A1	3:48621017G>A	Missense	Missense	p.Pro1458Leu	FALSE	TRUE	FALSE	1	0	FALSE	gene in Huang et al only, not included in cancer pre-disposition subset and analysis in paper
HMF001597A	Breast	CHEK2	22:29091856AG>A	Frameshift	Frameshift	p.Thr410fs	FALSE	FALSE	FALSE	1	0	TRUE	gene in 29 core cancer predisposition gene list
HMF001604A	Colon/Rectum	FAH	15:80460605G>T	Splice	Splice		FALSE	TRUE	FALSE	1	0	FALSE	gene in Huang et al only, not included in cancer pre-disposition subset and analysis in paper
HMF001617A	Ovary	SDHA	5:223624C>T	Nonsense	Nonsense	p.Arg31*	FALSE	FALSE	FALSE	1	0	FALSE	gene in Huang et al only, not included in cancer pre-disposition subset and analysis in paper
HMF001628A	Breast	SH2B3	12:111856571G>C	Missense	Missense	p.Glu208Gln	FALSE	FALSE	FALSE	1	0	FALSE	gene in Huang et al only, not included in cancer pre-disposition subset and analysis in paper
HMF001641A	Breast	ERCC2	19:45856553TAA>T	Frameshift	Frameshift	p.Phe568fs	FALSE	FALSE	FALSE	1	0	FALSE	gene in Huang et al only, not included in cancer pre-disposition subset and analysis in paper
HMF001642A	Colon/Rectum	PRDM9	5:23524638T>G	Splice	Splice		FALSE	FALSE	FALSE	1	0	FALSE	gene in Huang et al only, not included in cancer pre-disposition subset and analysis in paper
HMF001646C	Breast	SH2B3	12:111885900CG>C	Frameshift	Frameshift	p.Arg508fs	FALSE	FALSE	FALSE	1	0	FALSE	gene in Huang et al only, not included in cancer pre-disposition subset and analysis in paper
HMF001660A	Kidney	CHEK2	22:29091856AG>A	Frameshift	Frameshift	p.Thr410fs	FALSE	FALSE	FALSE	1	0	TRUE	gene in 29 core cancer predisposition gene list
HMF001663B	Esophagus	FANCL	2:58386928G>GTAAT	Frameshift	Frameshift	p.Thr372fs	FALSE	FALSE	FALSE	1	0	FALSE	gene in Huang et al only, not included in cancer pre-disposition subset and analysis in paper
HMF001675A	Bone/Soft tissue	KRAS	12:25368442A>T	Nonsense	Nonsense	p.Leu168*	FALSE	FALSE	FALSE	1	0	FALSE	gene in Huang et al only, not included in cancer pre-disposition subset and analysis in paper
HMF001675A	Bone/Soft tissue	RECQL	12:21623281C>G	Splice	Splice		FALSE	FALSE	FALSE	1	0	FALSE	gene in Huang et al only, not included in cancer pre-disposition subset and analysis in paper
HMF001693A	Lung	NBN	8:90970952C>T	Splice	Splice		TRUE	FALSE	TRUE	1	0	FALSE	gene in Huang et al only, not included in cancer pre-disposition subset and analysis in paper
HMF001701A	CNS	BLM	15:91304245C>T	Nonsense	Nonsense	p.Gln548*	FALSE	TRUE	FALSE	1	0	FALSE	gene in Huang et al only, not included in cancer pre-disposition subset and analysis in paper
HMF001711A	Breast	BRCA2	13:32945149AAAGG>A	Frameshift	Frameshift	p.Glu2850fs	TRUE	FALSE	TRUE	1	0	TRUE	gene in 29 core cancer predisposition gene list
HMF001711A	Breast	RECQL4	8:145738769G>A	Splice	Splice		TRUE	FALSE	TRUE	1	0	FALSE	gene in Huang et al only, not included in cancer pre-disposition subset and analysis in paper
HMF001714A	Biliary	BRCA2	13:32929405AGT>A	Frameshift	Frameshift	p.Cys2473fs	TRUE	FALSE	TRUE	1	0	TRUE	gene in 29 core cancer predisposition gene list
HMF001716A	Urinary tract	SBDS	7:66459273T>A	Nonsense	Nonsense	p.Lys62*	FALSE	FALSE	FALSE	1	0	FALSE	gene in Huang et al only, not included in cancer pre-disposition subset and analysis in paper
HMF001722A	Kidney	CHEK2	22:29091856AG>A	Frameshift	Frameshift	p.Thr410fs	TRUE	FALSE	TRUE	1	0	TRUE	gene in 29 core cancer predisposition gene list
HMF001723A	Colon/Rectum	ERCC3	2:128050332G>A	Nonsense	Nonsense	p.Arg109*	FALSE	FALSE	FALSE	1	0	FALSE	gene in Huang et al only, not included in cancer pre-disposition subset and analysis in paper
HMF001727A	Breast	CHEK2	22:29091856AG>A	Frameshift	Frameshift	p.Thr410fs	TRUE	FALSE	TRUE	1	0	TRUE	gene in 29 core cancer predisposition gene list
HMF001743A	Skin	SDHA	5:223624C>T	Nonsense	Nonsense	p.Arg31*	FALSE	FALSE	FALSE	1	0	FALSE	gene in Huang et al only, not included in cancer pre-disposition subset and analysis in paper
HMF001749A	Bone/Soft tissue	GJB2	13:20763685AC>A	Frameshift	Frameshift	p.Gly12fs	FALSE	FALSE	FALSE	1	0	FALSE	gene in Huang et al only, not included in cancer pre-disposition subset and analysis in paper
HMF001761A	NET	FANCA	16:89806452A>C	Nonsense	Nonsense	p.Leu1295*	FALSE	FALSE	FALSE	1	0	FALSE	gene in Huang et al only, not included in cancer pre-disposition subset and analysis in paper
HMF001762A	Colon/Rectum	MPL	1:43804305G>C	Missense	Missense	p.Arg102Pro	FALSE	TRUE	FALSE	1	0	FALSE	gene in Huang et al only, not included in cancer pre-disposition subset and analysis in paper
HMF001764A	Breast	ERCC3	2:128050332G>A	Nonsense	Nonsense	p.Arg109*	FALSE	FALSE	FALSE	1	0	FALSE	gene in Huang et al only, not included in cancer pre-disposition subset and analysis in paper
HMF001770A	Skin	BRCA2	13:32972833GA>G	Frameshift	Frameshift	p.Glu3395fs	FALSE	FALSE	FALSE	1	0	TRUE	gene in 29 core cancer predisposition gene list
HMF001773A	Colon/Rectum	FANCM	14:45658326C>T	Nonsense	Nonsense	p.Gln1701*	FALSE	FALSE	FALSE	1	0	FALSE	gene in Huang et al only, not included in cancer pre-disposition subset and analysis in paper
HMF001802A	Breast	ERCC2	19:45855826G>A	Nonsense	Nonsense	p.Gln662*	FALSE	FALSE	FALSE	1	0	FALSE	gene in Huang et al only, not included in cancer pre-disposition subset and analysis in paper
HMF001805A	Prostate	FANCL	2:58386928G>GTAAT	Frameshift	Frameshift	p.Thr372fs	FALSE	TRUE	FALSE	1	0	FALSE	gene in Huang et al only, not included in cancer pre-disposition subset and analysis in paper
HMF001814A	Pancreas	MPL	1:43804305G>C	Missense	Missense	p.Arg102Pro	TRUE	FALSE	TRUE	1	0	FALSE	gene in Huang et al only, not included in cancer pre-disposition subset and analysis in paper
HMF001817A	Prostate	NTHL1	16:2096368C>T	Splice	Splice		FALSE	FALSE	FALSE	1	0	FALSE	gene in Huang et al only, not included in cancer pre-disposition subset and analysis in paper
HMF001833A	Other	FANCC	9:98011506TC>T	Frameshift	Frameshift	p.Asp23fs	FALSE	FALSE	FALSE	1	0	FALSE	gene in Huang et al only, not included in cancer pre-disposition subset and analysis in paper
HMF001840A	Colon/Rectum	ATM	11:108196879C>CA	Frameshift	Frameshift	p.Glu2304fs	TRUE	FALSE	TRUE	1	0	TRUE	gene in 29 core cancer predisposition gene list
HMF001843A	Kidney	MUTYH	1:45798475T>C	Missense	Missense	p.Tyr176Cys	FALSE	FALSE	FALSE	1	0	TRUE	gene in 29 core cancer predisposition gene list
HMF001843A	Kidney	BRIP1	17:59793412G>A	Nonsense	Nonsense	p.Arg798*	FALSE	FALSE	FALSE	1	0	FALSE	gene in Huang et al only, not included in cancer pre-disposition subset and analysis in paper
HMF001844A	Lung	PTEN	NA	CNA	Deletion	NA	NA	NA	NA	NA	NA	TRUE	gene in 29 core cancer predisposition gene list
HMF001844A	Lung	SOS1	NA	CNA	Deletion	NA	NA	NA	NA	NA	NA	FALSE	gene in Huang et al only, not included in cancer pre-disposition subset and analysis in paper
HMF001844A	Lung	FANCL	NA	CNA	Deletion	NA	NA	NA	NA	NA	NA	FALSE	gene in Huang et al only, not included in cancer pre-disposition subset and analysis in paper
HMF001845A	Esophagus	BRCA2	13:32913702ATACT>A	Frameshift	Frameshift	p.Thr1738fs	FALSE	FALSE	FALSE	1	0	TRUE	gene in 29 core cancer predisposition gene list
HMF001847A	Esophagus	BUB1B	15:40468873C>T	Nonsense	Nonsense	p.Arg194*	FALSE	FALSE	FALSE	1	0	FALSE	gene in Huang et al only, not included in cancer pre-disposition subset and analysis in paper
HMF001859A	Colon/Rectum	CHEK2	22:29091856AG>A	Frameshift	Frameshift	p.Thr410fs	FALSE	TRUE	FALSE	1	0	TRUE	gene in 29 core cancer predisposition gene list
HMF001869A	Colon/Rectum	CHEK2	22:29091856AG>A	Frameshift	Frameshift	p.Thr410fs	FALSE	TRUE	FALSE	1	0	TRUE	gene in 29 core cancer predisposition gene list
HMF001869A	Colon/Rectum	COL7A1	3:48621017G>A	Missense	Missense	p.Pro1458Leu	FALSE	FALSE	FALSE	1	0	FALSE	gene in Huang et al only, not included in cancer pre-disposition subset and analysis in paper
HMF001901A	NET	BRCA2	13:32972833GA>G	Frameshift	Frameshift	p.Glu3395fs	FALSE	TRUE	FALSE	1	0	TRUE	gene in 29 core cancer predisposition gene list
HMF001910A	CNS	PMS2	7:6037018T>TCTTCACACAC,7:6037019AGGGGG>A	Frameshift,Frameshift	Multihit	p.Ser248fs,p.Pro246fs	FALSE	FALSE	FALSE	2	0	TRUE	gene in 29 core cancer predisposition gene list
HMF001911A	Stomach	MUTYH	1:45797760T>C	Splice	Splice		FALSE	TRUE	FALSE	1	0	TRUE	gene in 29 core cancer predisposition gene list
HMF001914A	Skin	ERCC2	19:45855520C>G	Missense	Missense	p.Gly713Arg	FALSE	FALSE	FALSE	1	0	FALSE	gene in Huang et al only, not included in cancer pre-disposition subset and analysis in paper
HMF001916C	Breast	BRCA2	13:32893246G>T	Nonsense	Nonsense	p.Glu34*	TRUE	FALSE	TRUE	1	0	TRUE	gene in 29 core cancer predisposition gene list
HMF001933A	Breast	CHEK2	22:29091856AG>A	Frameshift	Frameshift	p.Thr410fs	FALSE	TRUE	FALSE	1	0	TRUE	gene in 29 core cancer predisposition gene list
HMF001945B	Breast	BRCA2	13:32914912T>TA	Frameshift	Frameshift	p.Gly2141fs	TRUE	FALSE	TRUE	1	0	TRUE	gene in 29 core cancer predisposition gene list
HMF001957A	Other	GJB2	13:20763685AC>A	Frameshift	Frameshift	p.Gly12fs	FALSE	FALSE	FALSE	1	0	FALSE	gene in Huang et al only, not included in cancer pre-disposition subset and analysis in paper
HMF001971A	Breast	EPCAM	2:47600609CTG>C	Frameshift	Frameshift	p.Cys29fs	FALSE	FALSE	FALSE	1	0	FALSE	gene in Huang et al only, not included in cancer pre-disposition subset and analysis in paper
HMF001977B	Skin	BAP1	3:52443859TG>T	Frameshift	Frameshift	p.Pro12fs	TRUE	FALSE	TRUE	1	0	TRUE	gene in 29 core cancer predisposition gene list
HMF001985A	Prostate	RAD51C	NA	CNA	Deletion	NA	NA	NA	NA	NA	NA	FALSE	gene in Huang et al only, not included in cancer pre-disposition subset and analysis in paper
HMF002005A	Colon/Rectum	FAH	15:80460605G>T	Splice	Splice		TRUE	FALSE	TRUE	1	0	FALSE	gene in Huang et al only, not included in cancer pre-disposition subset and analysis in paper
HMF002009A	Liver	PMS2	7:6045521A>G	Splice	Splice		FALSE	FALSE	FALSE	1	0	TRUE	gene in 29 core cancer predisposition gene list
HMF002023B	Bone/Soft tissue	RAD51C	17:56770117TC>T	Frameshift	Frameshift	p.Leu39fs	FALSE	FALSE	FALSE	1	0	FALSE	gene in Huang et al only, not included in cancer pre-disposition subset and analysis in paper
HMF002037A	Breast	ATM	11:108117812CAAAG>C	Frameshift	Frameshift	p.Glu343fs	TRUE	FALSE	TRUE	1	0	TRUE	gene in 29 core cancer predisposition gene list
HMF002046A	Head and neck	PTEN	NA	CNA	Deletion	NA	NA	NA	NA	NA	NA	TRUE	gene in 29 core cancer predisposition gene list
HMF002065A	Prostate	COL7A1	3:48621017G>A	Missense	Missense	p.Pro1458Leu	FALSE	TRUE	FALSE	1	0	FALSE	gene in Huang et al only, not included in cancer pre-disposition subset and analysis in paper
HMF002069A	Urinary tract	FANCD2	3:10130147C>T	Nonsense	Nonsense	p.Gln1161*	FALSE	FALSE	FALSE	1	0	FALSE	gene in Huang et al only, not included in cancer pre-disposition subset and analysis in paper
HMF002072A	Biliary	CHEK2	22:29091856AG>A	Frameshift	Frameshift	p.Thr410fs	FALSE	FALSE	FALSE	1	0	TRUE	gene in 29 core cancer predisposition gene list
HMF002074A	Lung	WRN	NA	CNA	Deletion	NA	NA	NA	NA	NA	NA	FALSE	gene in Huang et al only, not included in cancer pre-disposition subset and analysis in paper
HMF002076A	Head and neck	FANCD2	3:10115047G>A	Splice	Splice		FALSE	FALSE	FALSE	1	0	FALSE	gene in Huang et al only, not included in cancer pre-disposition subset and analysis in paper
HMF002083A	Bone/Soft tissue	ATR	3:142268320C>T	Splice	Splice		FALSE	FALSE	FALSE	1	0	FALSE	gene in Huang et al only, not included in cancer pre-disposition subset and analysis in paper
HMF002094A	Prostate	NTHL1	16:2096239G>A	Nonsense	Nonsense	p.Gln90*	FALSE	FALSE	FALSE	1	0	FALSE	gene in Huang et al only, not included in cancer pre-disposition subset and analysis in paper
HMF002099A	Breast	WRN	8:30999005TCAAA>T	Frameshift	Frameshift	p.Gln1010fs	FALSE	TRUE	FALSE	1	0	FALSE	gene in Huang et al only, not included in cancer pre-disposition subset and analysis in paper
HMF002101A	Skin	PRDM9	5:23527861C>G	Nonsense	Nonsense	p.Tyr888*	FALSE	FALSE	FALSE	1	0	FALSE	gene in Huang et al only, not included in cancer pre-disposition subset and analysis in paper
HMF002117A	Esophagus	FANCG	9:35075702AAAAACACCTC>A	Frameshift	Frameshift	p.Glu395fs	TRUE	FALSE	TRUE	1	0	FALSE	gene in Huang et al only, not included in cancer pre-disposition subset and analysis in paper
HMF002123A	Kidney	ATM	11:108123641T>G	Splice	Splice		TRUE	FALSE	TRUE	1	0	TRUE	gene in 29 core cancer predisposition gene list
HMF002124A	Skin	PTCH1	9:98244464CA>C	Frameshift	Frameshift	p.Leu202fs	FALSE	FALSE	FALSE	1	0	FALSE	gene in Huang et al only, not included in cancer pre-disposition subset and analysis in paper
HMF002127A	Prostate	BRCA2	13:32905126CAG>C	Frameshift	Frameshift	p.Asp252fs	TRUE	FALSE	TRUE	1	0	TRUE	gene in 29 core cancer predisposition gene list
HMF002134A	Skin	ERCC2	19:45868311G>A	Nonsense	Nonsense	p.Arg156*	FALSE	FALSE	FALSE	1	0	FALSE	gene in Huang et al only, not included in cancer pre-disposition subset and analysis in paper
HMF002141A	Skin	GJB2	13:20763685AC>A	Frameshift	Frameshift	p.Gly12fs	FALSE	FALSE	FALSE	1	0	FALSE	gene in Huang et al only, not included in cancer pre-disposition subset and analysis in paper
HMF002151A	Breast	GJB2	13:20763685AC>A	Frameshift	Frameshift	p.Gly12fs	FALSE	TRUE	FALSE	1	0	FALSE	gene in Huang et al only, not included in cancer pre-disposition subset and analysis in paper
HMF002164A	Lung	SBDS	7:66459273T>A	Nonsense	Nonsense	p.Lys62*	FALSE	FALSE	FALSE	1	0	FALSE	gene in Huang et al only, not included in cancer pre-disposition subset and analysis in paper
HMF002173A	Ovary	BRCA2	13:32900280TAA>T	Frameshift	Frameshift	p.Lys157fs	TRUE	FALSE	TRUE	1	0	TRUE	gene in 29 core cancer predisposition gene list
HMF002176A	Bone/Soft tissue	SDHB	NA	CNA	Deletion	NA	NA	NA	NA	NA	NA	TRUE	gene in 29 core cancer predisposition gene list
HMF002177A	Prostate	DOCK8	9:271626G>T	Splice	Splice		FALSE	FALSE	FALSE	1	0	FALSE	gene in Huang et al only, not included in cancer pre-disposition subset and analysis in paper
HMF002177A	Prostate	GJB2	13:20763685AC>A	Frameshift	Frameshift	p.Gly12fs	FALSE	FALSE	FALSE	1	0	FALSE	gene in Huang et al only, not included in cancer pre-disposition subset and analysis in paper
HMF002180A	Skin	CHEK2	22:29091856AG>A	Frameshift	Frameshift	p.Thr410fs	FALSE	FALSE	FALSE	1	0	TRUE	gene in 29 core cancer predisposition gene list
HMF002186A	Prostate	MUTYH	1:45798475T>C	Missense	Missense	p.Tyr176Cys	FALSE	FALSE	FALSE	1	0	TRUE	gene in 29 core cancer predisposition gene list
HMF002194A	Colon/Rectum	CDKN2A	9:21971114CGGGTCGGGTGAGAGTGGCG>C	Frameshift	Frameshift	p.Pro75fs	TRUE	FALSE	TRUE	1	0	TRUE	gene in 29 core cancer predisposition gene list
HMF002201A	Breast	ALK	2:29416104G>A	Nonsense	Nonsense	p.Gln1617*	FALSE	TRUE	FALSE	1	0	FALSE	gene in Huang et al only, not included in cancer pre-disposition subset and analysis in paper
HMF002228A	Lung	PMS2	7:6031690T>C	Splice	Splice		FALSE	FALSE	FALSE	1	0	TRUE	gene in 29 core cancer predisposition gene list
HMF002228A	Lung	FANCM	14:45667921C>T	Nonsense	Nonsense	p.Arg1931*	FALSE	FALSE	FALSE	1	0	FALSE	gene in Huang et al only, not included in cancer pre-disposition subset and analysis in paper
HMF002230A	Bone/Soft tissue	CHEK2	22:29091856AG>A	Frameshift	Frameshift	p.Thr410fs	FALSE	FALSE	FALSE	1	0	TRUE	gene in 29 core cancer predisposition gene list
HMF002230A	Bone/Soft tissue	DOCK8	9:271626G>T	Splice	Splice		FALSE	FALSE	FALSE	1	0	FALSE	gene in Huang et al only, not included in cancer pre-disposition subset and analysis in paper
HMF002251A	Ovary	BRCA2	NA	CNA	Deletion	NA	NA	NA	NA	NA	NA	TRUE	gene in 29 core cancer predisposition gene list
HMF002255A	Colon/Rectum	FANCL	2:58386928G>GTAAT	Frameshift	Frameshift	p.Thr372fs	FALSE	FALSE	FALSE	1	0	FALSE	gene in Huang et al only, not included in cancer pre-disposition subset and analysis in paper
HMF002259A	Skin	MPL	1:43804305G>C	Missense	Missense	p.Arg102Pro	FALSE	FALSE	FALSE	1	0	FALSE	gene in Huang et al only, not included in cancer pre-disposition subset and analysis in paper
HMF002266A	CNS	HMBS	11:118960701C>T	Missense	Missense	p.Arg116Trp	FALSE	FALSE	FALSE	1	0	FALSE	gene in Huang et al only, not included in cancer pre-disposition subset and analysis in paper
HMF002272A	Breast	BRCA2	13:32921033G>A	Missense	Missense	p.Arg2336His	TRUE	FALSE	TRUE	1	0	TRUE	gene in 29 core cancer predisposition gene list
HMF002273A	Colon/Rectum	FANCL	2:58386928G>GTAAT	Frameshift	Frameshift	p.Thr372fs	FALSE	TRUE	FALSE	1	0	FALSE	gene in Huang et al only, not included in cancer pre-disposition subset and analysis in paper
HMF002286A	Skin	FANCM	14:45658326C>T	Nonsense	Nonsense	p.Gln1701*	FALSE	FALSE	FALSE	1	0	FALSE	gene in Huang et al only, not included in cancer pre-disposition subset and analysis in paper
HMF002289A	Bone/Soft tissue	COL7A1	3:48621017G>A	Missense	Missense	p.Pro1458Leu	FALSE	FALSE	FALSE	1	0	FALSE	gene in Huang et al only, not included in cancer pre-disposition subset and analysis in paper
HMF002295A	Skin	BRCA2	13:32937406T>A	Nonsense	Nonsense	p.Cys2689*	TRUE	FALSE	TRUE	1	0	TRUE	gene in 29 core cancer predisposition gene list
HMF002297A	Prostate	GJB2	13:20763685AC>A	Frameshift	Frameshift	p.Gly12fs	TRUE	FALSE	TRUE	1	0	FALSE	gene in Huang et al only, not included in cancer pre-disposition subset and analysis in paper
HMF002301A	Colon/Rectum	ERCC2	19:45867240TCACC>T	Frameshift	Frameshift	p.Glu317fs	FALSE	FALSE	FALSE	1	0	FALSE	gene in Huang et al only, not included in cancer pre-disposition subset and analysis in paper
HMF002311A	Breast	BRCA1	17:41244861CTT>C	Frameshift	Frameshift	p.Gln895fs	TRUE	FALSE	TRUE	1	0	TRUE	gene in 29 core cancer predisposition gene list
HMF002312A	Breast	CHEK2	22:29091856AG>A	Frameshift	Frameshift	p.Thr410fs	FALSE	FALSE	FALSE	1	0	TRUE	gene in 29 core cancer predisposition gene list
HMF002316A	Ovary	BRCA1	17:41244861CTT>C	Frameshift	Frameshift	p.Gln895fs	TRUE	FALSE	TRUE	1	0	TRUE	gene in 29 core cancer predisposition gene list
HMF002329A	Breast	CHEK2	22:29091856AG>A	Frameshift	Frameshift	p.Thr410fs	FALSE	FALSE	FALSE	1	0	TRUE	gene in 29 core cancer predisposition gene list
HMF002329A	Breast	FANCL	2:58386928G>GTAAT	Frameshift	Frameshift	p.Thr372fs	FALSE	FALSE	FALSE	1	0	FALSE	gene in Huang et al only, not included in cancer pre-disposition subset and analysis in paper
HMF002329A	Breast	GJB2	13:20763685AC>A	Frameshift	Frameshift	p.Gly12fs	TRUE	FALSE	TRUE	1	0	FALSE	gene in Huang et al only, not included in cancer pre-disposition subset and analysis in paper
HMF002334A	Pancreas	NTHL1	16:2096239G>A	Nonsense	Nonsense	p.Gln90*	FALSE	FALSE	FALSE	1	0	FALSE	gene in Huang et al only, not included in cancer pre-disposition subset and analysis in paper
HMF002346A	Skin	CHEK2	22:29091856AG>A	Frameshift	Frameshift	p.Thr410fs	FALSE	FALSE	FALSE	1	0	TRUE	gene in 29 core cancer predisposition gene list
HMF002350B	Breast	FANCC	9:98011506TC>T	Frameshift	Frameshift	p.Asp23fs	TRUE	FALSE	TRUE	1	0	FALSE	gene in Huang et al only, not included in cancer pre-disposition subset and analysis in paper
HMF002350B	Breast	PALB2	16:23646250AAC>A	Frameshift	Frameshift	p.Val539fs	TRUE	FALSE	TRUE	1	0	FALSE	gene in Huang et al only, not included in cancer pre-disposition subset and analysis in paper
HMF002353A	Esophagus	COL7A1	3:48621017G>A	Missense	Missense	p.Pro1458Leu	TRUE	FALSE	TRUE	1	0	FALSE	gene in Huang et al only, not included in cancer pre-disposition subset and analysis in paper
HMF002355A	Breast	BRCA2	13:32912337CTG>C	Frameshift	Frameshift	p.Val1283fs	TRUE	FALSE	TRUE	1	0	TRUE	gene in 29 core cancer predisposition gene list
HMF002364A	Breast	SBDS	7:66458362GTCTT>G	Frameshift	Frameshift	p.Glu99fs	FALSE	FALSE	FALSE	1	0	FALSE	gene in Huang et al only, not included in cancer pre-disposition subset and analysis in paper
HMF002393A	CNS	GJB2	13:20763685AC>A	Frameshift	Frameshift	p.Gly12fs	FALSE	FALSE	FALSE	1	0	FALSE	gene in Huang et al only, not included in cancer pre-disposition subset and analysis in paper
HMF002400A	Lung	MPL	1:43804307CT>C	Frameshift	Frameshift	p.Leu103fs	FALSE	FALSE	FALSE	1	0	FALSE	gene in Huang et al only, not included in cancer pre-disposition subset and analysis in paper
HMF002409A	Colon/Rectum	GJB2	13:20763685AC>A	Frameshift	Frameshift	p.Gly12fs	FALSE	FALSE	FALSE	1	0	FALSE	gene in Huang et al only, not included in cancer pre-disposition subset and analysis in paper
HMF002412A	Breast	MUTYH	1:45798475T>C	Missense	Missense	p.Tyr176Cys	FALSE	FALSE	FALSE	1	0	TRUE	gene in 29 core cancer predisposition gene list
HMF002413A	Ovary	BRCA2	13:32914766CTT>C	Frameshift	Frameshift	p.Leu2092fs	TRUE	FALSE	TRUE	1	0	TRUE	gene in 29 core cancer predisposition gene list
HMF002424A	Breast	RECQL	12:21636367G>A	Nonsense	Nonsense	p.Arg215*	FALSE	FALSE	FALSE	1	0	FALSE	gene in Huang et al only, not included in cancer pre-disposition subset and analysis in paper
HMF002434A	Prostate	BRCA2	13:32915307GAA>G	Frameshift	Frameshift	p.Arg2272fs	FALSE	FALSE	FALSE	1	0	TRUE	gene in 29 core cancer predisposition gene list
HMF002439A	Ovary	SBDS	7:66459197A>G	Splice	Splice		FALSE	TRUE	FALSE	1	0	FALSE	gene in Huang et al only, not included in cancer pre-disposition subset and analysis in paper
HMF002440A	Biliary	SBDS	7:66459197A>G	Splice	Splice		FALSE	FALSE	FALSE	1	0	FALSE	gene in Huang et al only, not included in cancer pre-disposition subset and analysis in paper
HMF002445A	Pancreas	MUTYH	1:45797201G>A	Missense	Missense	p.Pro402Leu	FALSE	FALSE	FALSE	1	0	TRUE	gene in 29 core cancer predisposition gene list
HMF002451A	Colon/Rectum	CHEK2	22:29091856AG>A	Frameshift	Frameshift	p.Thr410fs	TRUE	FALSE	TRUE	1	0	TRUE	gene in 29 core cancer predisposition gene list
HMF002458A	Skin	CHEK2	22:29091856AG>A	Frameshift	Frameshift	p.Thr410fs	FALSE	FALSE	FALSE	1	0	TRUE	gene in 29 core cancer predisposition gene list
HMF002468A	Prostate	RECQL4	8:145740366CA>C	Frameshift	Frameshift	p.Cys525fs	FALSE	FALSE	FALSE	1	0	FALSE	gene in Huang et al only, not included in cancer pre-disposition subset and analysis in paper
HMF002484A	Breast	FANCC	9:98011506TC>T	Frameshift	Frameshift	p.Asp23fs	TRUE	FALSE	TRUE	1	0	FALSE	gene in Huang et al only, not included in cancer pre-disposition subset and analysis in paper
HMF002491A	Breast	XPC	3:14200382G>T	Missense	Missense	p.Pro334His	TRUE	FALSE	TRUE	1	0	FALSE	gene in Huang et al only, not included in cancer pre-disposition subset and analysis in paper
HMF002501A	Breast	MSH6	2:48033757T>TTGAGAAGATGAATCAGTCACTACGATTATTTCGGTAACTAACTAACTATAATGGAATTATAACTAACTGACCTTAAGTTTCAAAG	Frameshift	Frameshift	p.Glu1324fs	FALSE	TRUE	FALSE	1	0	TRUE	gene in 29 core cancer predisposition gene list
HMF002505A	Prostate	TMEM127	2:96919855T>C	Splice	Splice		FALSE	FALSE	FALSE	1	0	FALSE	gene in Huang et al only, not included in cancer pre-disposition subset and analysis in paper
HMF002529A	Breast	SLC25A13	7:95951253C>T	Splice	Splice		FALSE	FALSE	FALSE	1	0	FALSE	gene in Huang et al only, not included in cancer pre-disposition subset and analysis in paper
HMF002542A	Breast	FLCN	17:17125938G>GC	Frameshift	Frameshift	p.Ala219fs	FALSE	FALSE	FALSE	1	0	FALSE	gene in Huang et al only, not included in cancer pre-disposition subset and analysis in paper
HMF002549A	Colon/Rectum	MUTYH	1:45797201G>A	Missense	Missense	p.Pro402Leu	TRUE	FALSE	TRUE	1	0	TRUE	gene in 29 core cancer predisposition gene list
HMF002551A	Colon/Rectum	MLH1	3:37035053AGGGGTTATTCGGCGGCT>A	Frameshift	Frameshift	p.Gly6fs	TRUE	FALSE	TRUE	1	0	TRUE	gene in 29 core cancer predisposition gene list
HMF002554A	Breast	FANCD2	3:10133890G>A	Nonsense	Nonsense	p.Trp1268*	FALSE	FALSE	FALSE	1	0	FALSE	gene in Huang et al only, not included in cancer pre-disposition subset and analysis in paper
HMF002555A	Colon/Rectum	RECQL	12:21623219G>C	Nonsense	Nonsense	p.Ser620*	FALSE	FALSE	FALSE	1	0	FALSE	gene in Huang et al only, not included in cancer pre-disposition subset and analysis in paper
HMF002560A	Breast	CHEK2	22:29091856AG>A	Frameshift	Frameshift	p.Thr410fs	FALSE	TRUE	TRUE	1	1	TRUE	gene in 29 core cancer predisposition gene list
HMF002560A	Breast	DIS3L2	2:233201302G>T	Nonsense	Nonsense	p.Glu874*	FALSE	FALSE	FALSE	1	0	FALSE	gene in Huang et al only, not included in cancer pre-disposition subset and analysis in paper
HMF002562A	Breast	FANCM	14:45636336C>T	Nonsense	Nonsense	p.Arg658*	FALSE	FALSE	FALSE	1	0	FALSE	gene in Huang et al only, not included in cancer pre-disposition subset and analysis in paper
HMF002563A	Kidney	GJB2	13:20763685AC>A	Frameshift	Frameshift	p.Gly12fs	FALSE	FALSE	FALSE	1	0	FALSE	gene in Huang et al only, not included in cancer pre-disposition subset and analysis in paper
HMF002565A	Kidney	RECQL	12:21624358ATACT>A	Frameshift	Frameshift	p.Lys556fs	TRUE	FALSE	TRUE	1	0	FALSE	gene in Huang et al only, not included in cancer pre-disposition subset and analysis in paper
HMF002572A	Pancreas	CHEK2	22:29091856AG>A	Frameshift	Frameshift	p.Thr410fs	TRUE	FALSE	TRUE	1	0	TRUE	gene in 29 core cancer predisposition gene list
HMF002574A	Pancreas	BRCA2	13:32936828C>G	Nonsense	Nonsense	p.Tyr2658*	TRUE	FALSE	TRUE	1	0	TRUE	gene in 29 core cancer predisposition gene list
HMF002574A	Pancreas	CHEK2	22:29091856AG>A	Frameshift	Frameshift	p.Thr410fs	TRUE	FALSE	TRUE	1	0	TRUE	gene in 29 core cancer predisposition gene list
HMF002587A	Skin	BRCA2	13:32912089CTG>C	Frameshift	Frameshift	p.Cys1200fs	FALSE	FALSE	FALSE	1	0	TRUE	gene in 29 core cancer predisposition gene list
HMF002591B	Skin	CHEK2	22:29091856AG>A	Frameshift	Frameshift	p.Thr410fs	FALSE	FALSE	FALSE	1	0	TRUE	gene in 29 core cancer predisposition gene list
HMF002596A	Breast	ERCC5	13:103508441GA>G	Frameshift	Frameshift	p.Asn170fs	FALSE	TRUE	FALSE	1	0	FALSE	gene in Huang et al only, not included in cancer pre-disposition subset and analysis in paper
HMF002598A	Ovary	BRCA1	17:41245346TTTCTC>T	Frameshift	Frameshift	p.Glu733fs	TRUE	FALSE	TRUE	1	0	TRUE	gene in 29 core cancer predisposition gene list
HMF002603A	Skin	FANCL	2:58386928G>GTAAT	Frameshift	Frameshift	p.Thr372fs	FALSE	TRUE	FALSE	1	0	FALSE	gene in Huang et al only, not included in cancer pre-disposition subset and analysis in paper
HMF002605A	Head and neck	DOCK8	9:271626G>T	Splice	Splice		FALSE	FALSE	FALSE	1	0	FALSE	gene in Huang et al only, not included in cancer pre-disposition subset and analysis in paper
HMF002627A	Colon/Rectum	POLE	12:133201574G>GGCAGACCTGAAAGGGA	Frameshift	Frameshift	p.Leu2222fs	FALSE	FALSE	FALSE	1	0	FALSE	gene in Huang et al only, not included in cancer pre-disposition subset and analysis in paper
HMF002627A	Colon/Rectum	WRN	8:31004638G>GACTC	Frameshift	Frameshift	p.Gln1153fs	FALSE	FALSE	FALSE	1	0	FALSE	gene in Huang et al only, not included in cancer pre-disposition subset and analysis in paper
HMF002631A	Lung	MUTYH	1:45798475T>C	Missense	Missense	p.Tyr176Cys	FALSE	TRUE	FALSE	1	0	TRUE	gene in 29 core cancer predisposition gene list
HMF002633A	Bone/Soft tissue	NBN	8:90955525G>A	Nonsense	Nonsense	p.Arg714*	FALSE	FALSE	FALSE	1	0	FALSE	gene in Huang et al only, not included in cancer pre-disposition subset and analysis in paper
HMF002638A	Breast	SOS1	2:39216456C>T	Splice	Splice		FALSE	FALSE	FALSE	1	0	FALSE	gene in Huang et al only, not included in cancer pre-disposition subset and analysis in paper
HMF002643B	Uterus	ATM	11:108138002A>AT	Frameshift	Frameshift	p.Asn859fs	FALSE	TRUE	FALSE	1	0	TRUE	gene in 29 core cancer predisposition gene list
HMF002645A	Liver	BUB1B	15:40500836A>G	Splice	Splice		FALSE	FALSE	FALSE	1	0	FALSE	gene in Huang et al only, not included in cancer pre-disposition subset and analysis in paper
HMF002650A	Other	RET	10:43609097G>C	Missense	Missense	p.Cys618Ser	TRUE	FALSE	TRUE	1	0	TRUE	gene in 29 core cancer predisposition gene list
HMF002651A	CNS	DOCK8	9:405014C>CT	Frameshift	Frameshift	p.Met1114fs	FALSE	TRUE	FALSE	1	0	FALSE	gene in Huang et al only, not included in cancer pre-disposition subset and analysis in paper
HMF002654A	CUP	BUB1B	15:40509709CTA>C	Frameshift	Frameshift	p.Tyr898fs	FALSE	FALSE	FALSE	1	0	FALSE	gene in Huang et al only, not included in cancer pre-disposition subset and analysis in paper
HMF002669A	Ovary	FANCM	14:45658326C>T	Nonsense	Nonsense	p.Gln1701*	FALSE	FALSE	FALSE	1	0	FALSE	gene in Huang et al only, not included in cancer pre-disposition subset and analysis in paper
HMF002674A	Prostate	DICER1	14:95599842T>G	Splice	Splice		FALSE	FALSE	FALSE	1	0	FALSE	gene in Huang et al only, not included in cancer pre-disposition subset and analysis in paper
HMF002681B	Skin	PRF1	10:72360608CA>C	Frameshift	Frameshift	p.Leu17fs	FALSE	FALSE	FALSE	1	0	FALSE	gene in Huang et al only, not included in cancer pre-disposition subset and analysis in paper
HMF002681B	Skin	XPC	3:14200382G>T	Missense	Missense	p.Pro334His	FALSE	FALSE	FALSE	1	0	FALSE	gene in Huang et al only, not included in cancer pre-disposition subset and analysis in paper
HMF002690A	Prostate	FANCA	16:89865605C>A	Nonsense	Nonsense	p.Glu288*	TRUE	FALSE	TRUE	1	0	FALSE	gene in Huang et al only, not included in cancer pre-disposition subset and analysis in paper
HMF002707A	Skin	BRCA1	17:41256190G>C	Nonsense	Nonsense	p.Tyr130*	FALSE	FALSE	FALSE	1	0	TRUE	gene in 29 core cancer predisposition gene list
HMF002719A	Colon/Rectum	PMS2	7:6043348T>TC	Frameshift	Frameshift	p.Glu109fs	FALSE	FALSE	FALSE	1	0	TRUE	gene in 29 core cancer predisposition gene list
HMF002725A	Breast	FANCL	2:58386928G>GTAAT	Frameshift	Frameshift	p.Thr372fs	FALSE	FALSE	FALSE	1	0	FALSE	gene in Huang et al only, not included in cancer pre-disposition subset and analysis in paper
HMF002728A	Urinary tract	COL7A1	3:48621017G>A	Missense	Missense	p.Pro1458Leu	FALSE	FALSE	FALSE	1	0	FALSE	gene in Huang et al only, not included in cancer pre-disposition subset and analysis in paper
HMF002742A	Bone/Soft tissue	SDHB	1:17349143C>T	Missense	Missense	p.Arg242His	TRUE	FALSE	TRUE	1	0	TRUE	gene in 29 core cancer predisposition gene list
HMF002747A	Breast	FANCL	2:58386928G>GTAAT	Frameshift	Frameshift	p.Thr372fs	FALSE	FALSE	FALSE	1	0	FALSE	gene in Huang et al only, not included in cancer pre-disposition subset and analysis in paper
HMF002747A	Breast	WRN	8:30948426TTC>T	Frameshift	Frameshift	p.Leu601fs	TRUE	FALSE	TRUE	1	0	FALSE	gene in Huang et al only, not included in cancer pre-disposition subset and analysis in paper
HMF002753A	Other	GJB2	13:20763685AC>A	Frameshift	Frameshift	p.Gly12fs	TRUE	FALSE	TRUE	1	0	FALSE	gene in Huang et al only, not included in cancer pre-disposition subset and analysis in paper
HMF002756A	Breast	CHEK2	22:29091856AG>A	Frameshift	Frameshift	p.Thr410fs	FALSE	FALSE	FALSE	1	0	TRUE	gene in 29 core cancer predisposition gene list
HMF002757A	NET	FANCG	9:35075543C>T	Nonsense	Nonsense	p.Trp451*	FALSE	FALSE	FALSE	1	0	FALSE	gene in Huang et al only, not included in cancer pre-disposition subset and analysis in paper
HMF002758A	NET	MUTYH	1:45798475T>C	Missense	Missense	p.Tyr176Cys	TRUE	FALSE	TRUE	1	0	TRUE	gene in 29 core cancer predisposition gene list
HMF002759A	Breast	NBN	8:90955525G>A	Nonsense	Nonsense	p.Arg714*	FALSE	FALSE	FALSE	1	0	FALSE	gene in Huang et al only, not included in cancer pre-disposition subset and analysis in paper
HMF002765B	Breast	BRCA2	13:32912337CTG>C	Frameshift	Frameshift	p.Val1283fs	FALSE	FALSE	TRUE	1	1	TRUE	gene in 29 core cancer predisposition gene list
HMF002765B	Breast	CHEK2	22:29091856AG>A	Frameshift	Frameshift	p.Thr410fs	TRUE	FALSE	TRUE	1	0	TRUE	gene in 29 core cancer predisposition gene list
HMF002772A	Esophagus	SBDS	7:66459197A>G	Splice	Splice		FALSE	FALSE	FALSE	1	0	FALSE	gene in Huang et al only, not included in cancer pre-disposition subset and analysis in paper
HMF002784A	CNS	ABCB11	2:169847329T>C	Missense	Missense	p.Glu297Gly	FALSE	FALSE	FALSE	1	0	FALSE	gene in Huang et al only, not included in cancer pre-disposition subset and analysis in paper
HMF002800A	Colon/Rectum	FANCD2	3:10108951G>A	Missense	Missense	p.Arg815Gln	FALSE	TRUE	FALSE	1	0	FALSE	gene in Huang et al only, not included in cancer pre-disposition subset and analysis in paper
HMF002800A	Colon/Rectum	MPL	1:43804305G>C	Missense	Missense	p.Arg102Pro	FALSE	TRUE	FALSE	1	0	FALSE	gene in Huang et al only, not included in cancer pre-disposition subset and analysis in paper
HMF002806A	CUP	FANCC	9:98011506TC>T	Frameshift	Frameshift	p.Asp23fs	FALSE	FALSE	FALSE	1	0	FALSE	gene in Huang et al only, not included in cancer pre-disposition subset and analysis in paper
HMF002821A	CNS	SUFU	10:104309845C>T	Nonsense	Nonsense	p.Arg146*	TRUE	FALSE	TRUE	1	0	FALSE	gene in Huang et al only, not included in cancer pre-disposition subset and analysis in paper
HMF002829A	Lung	DOCK8	9:340269G>T	Nonsense	Nonsense	p.Glu543*	TRUE	FALSE	TRUE	1	0	FALSE	gene in Huang et al only, not included in cancer pre-disposition subset and analysis in paper
HMF002839A	Ovary	COL7A1	3:48621017G>A	Missense	Missense	p.Pro1458Leu	TRUE	FALSE	TRUE	1	0	FALSE	gene in Huang et al only, not included in cancer pre-disposition subset and analysis in paper
HMF002854A	Urinary tract	MSH6	2:48027268ACAGT>A	Frameshift	Frameshift	p.Thr716fs	TRUE	FALSE	TRUE	1	0	TRUE	gene in 29 core cancer predisposition gene list
HMF002868A	Skin	GJB2	13:20763685AC>A	Frameshift	Frameshift	p.Gly12fs	FALSE	FALSE	FALSE	1	0	FALSE	gene in Huang et al only, not included in cancer pre-disposition subset and analysis in paper
HMF002870A	Skin	CHEK2	22:29091856AG>A	Frameshift	Frameshift	p.Thr410fs	FALSE	FALSE	FALSE	1	0	TRUE	gene in 29 core cancer predisposition gene list
HMF002887A	Breast	RHBDF2	17:74467804T>TG	Frameshift	Frameshift	p.Ile828fs	FALSE	TRUE	FALSE	1	0	FALSE	gene in Huang et al only, not included in cancer pre-disposition subset and analysis in paper
HMF002889A	Urinary tract	PALB2	16:23646574ACT>A	Frameshift	Frameshift	p.Ser431fs	FALSE	FALSE	FALSE	1	0	FALSE	gene in Huang et al only, not included in cancer pre-disposition subset and analysis in paper
HMF002906A	Lung	PTEN	NA	CNA	Deletion	NA	NA	NA	NA	NA	NA	TRUE	gene in 29 core cancer predisposition gene list
HMF002906A	Lung	CDC73	NA	CNA	Deletion	NA	NA	NA	NA	NA	NA	FALSE	gene in Huang et al only, not included in cancer pre-disposition subset and analysis in paper
HMF002921A	Uterus	SBDS	7:66459197A>G	Splice	Splice		FALSE	FALSE	FALSE	1	0	FALSE	gene in Huang et al only, not included in cancer pre-disposition subset and analysis in paper
HMF002924A	Urinary tract	FANCL	2:58386928G>GTAAT	Frameshift	Frameshift	p.Thr372fs	FALSE	FALSE	FALSE	1	0	FALSE	gene in Huang et al only, not included in cancer pre-disposition subset and analysis in paper
HMF002932A	Breast	ATM	11:108138002A>AT	Frameshift	Frameshift	p.Asn859fs	TRUE	FALSE	TRUE	1	0	TRUE	gene in 29 core cancer predisposition gene list
HMF002960A	Breast	MUTYH	1:45797201G>A	Missense	Missense	p.Pro402Leu	FALSE	FALSE	FALSE	1	0	TRUE	gene in 29 core cancer predisposition gene list
HMF002967A	Colon/Rectum	ERCC2	19:45856042C>CGTATCATTA	Frameshift	Frameshift	p.Ile619_Phe621dup	FALSE	TRUE	FALSE	1	0	FALSE	gene in Huang et al only, not included in cancer pre-disposition subset and analysis in paper
HMF002970A	Uterus	RB1	13:48937001C>T	Nonsense	Nonsense	p.Gln257*	TRUE	FALSE	TRUE	1	0	TRUE	gene in 29 core cancer predisposition gene list
HMF002970A	Uterus	TP53	17:7578211C>T	Missense	Missense	p.Arg213Gln	TRUE	FALSE	TRUE	1	1	TRUE	gene in 29 core cancer predisposition gene list
HMF002979A	Bone/Soft tissue	GJB2	13:20763685AC>A	Frameshift	Frameshift	p.Gly12fs	FALSE	TRUE	FALSE	1	0	FALSE	gene in Huang et al only, not included in cancer pre-disposition subset and analysis in paper
HMF002980B	Breast	CHEK2	22:29091856AG>A	Frameshift	Frameshift	p.Thr410fs	TRUE	FALSE	TRUE	1	0	TRUE	gene in 29 core cancer predisposition gene list
HMF002982A	Uterus	RECQL	12:21623219G>C	Nonsense	Nonsense	p.Ser620*	FALSE	FALSE	FALSE	1	0	FALSE	gene in Huang et al only, not included in cancer pre-disposition subset and analysis in paper
HMF002990A	Colon/Rectum	COL7A1	3:48630664G>A	Nonsense	Nonsense	p.Arg185*	FALSE	FALSE	FALSE	1	0	FALSE	gene in Huang et al only, not included in cancer pre-disposition subset and analysis in paper
HMF003003A	Breast	PTEN	10:89720669TGGGTA>T	Frameshift	Frameshift	p.Trp274fs	FALSE	FALSE	TRUE	1	1	TRUE	gene in 29 core cancer predisposition gene list
HMF003014A	Colon/Rectum	XPC	3:14209830G>A	Nonsense	Nonsense	p.Arg155*	FALSE	FALSE	FALSE	1	0	FALSE	gene in Huang et al only, not included in cancer pre-disposition subset and analysis in paper
HMF003020A	Prostate	ATM	11:108117812CAAAG>C	Frameshift	Frameshift	p.Glu343fs	FALSE	FALSE	FALSE	1	0	TRUE	gene in 29 core cancer predisposition gene list
HMF003028A	Prostate	CHEK2	22:29091856AG>A	Frameshift	Frameshift	p.Thr410fs	FALSE	FALSE	FALSE	1	0	TRUE	gene in 29 core cancer predisposition gene list
HMF003029A	Colon/Rectum	DROSHA	5:31521294G>A	Nonsense	Nonsense	p.Arg295*	FALSE	FALSE	FALSE	1	0	FALSE	gene in Huang et al only, not included in cancer pre-disposition subset and analysis in paper
HMF003031A	Ovary	BLM	15:91328183C>T	Nonsense	Nonsense	p.Arg899*	TRUE	FALSE	TRUE	1	0	FALSE	gene in Huang et al only, not included in cancer pre-disposition subset and analysis in paper
HMF003037A	Breast	CHEK2	22:29091856AG>A	Frameshift	Frameshift	p.Thr410fs	TRUE	FALSE	TRUE	1	0	TRUE	gene in 29 core cancer predisposition gene list
HMF003051A	Colon/Rectum	SBDS	7:66459197A>G	Splice	Splice		FALSE	FALSE	FALSE	1	0	FALSE	gene in Huang et al only, not included in cancer pre-disposition subset and analysis in paper
HMF003054A	Urinary tract	ATM	11:108172399T>TA	Frameshift	Frameshift	p.Thr1735fs	FALSE	FALSE	TRUE	1	1	TRUE	gene in 29 core cancer predisposition gene list
HMF003060A	Kidney	XPC	3:14200382G>T	Missense	Missense	p.Pro334His	FALSE	FALSE	FALSE	1	0	FALSE	gene in Huang et al only, not included in cancer pre-disposition subset and analysis in paper
HMF003079A	Skin	MUTYH	1:45798475T>C	Missense	Missense	p.Tyr176Cys	FALSE	FALSE	FALSE	1	0	TRUE	gene in 29 core cancer predisposition gene list
HMF003080A	Lung	FANCM	14:45658326C>T	Nonsense	Nonsense	p.Gln1701*	FALSE	FALSE	FALSE	1	0	FALSE	gene in Huang et al only, not included in cancer pre-disposition subset and analysis in paper
HMF003091A	Esophagus	ITK	5:156667130C>T	Nonsense	Nonsense	p.Arg304*	TRUE	FALSE	TRUE	1	0	FALSE	gene in Huang et al only, not included in cancer pre-disposition subset and analysis in paper
HMF003099A	Breast	NBN	8:90955525G>A	Nonsense	Nonsense	p.Arg714*	FALSE	FALSE	FALSE	1	0	FALSE	gene in Huang et al only, not included in cancer pre-disposition subset and analysis in paper
HMF003105A	Breast	FLCN	17:17117172T>C	Splice	Splice		FALSE	FALSE	FALSE	1	0	FALSE	gene in Huang et al only, not included in cancer pre-disposition subset and analysis in paper
HMF003106A	Stomach	RECQL	12:21639412C>T	Splice	Splice		FALSE	TRUE	FALSE	1	0	FALSE	gene in Huang et al only, not included in cancer pre-disposition subset and analysis in paper
HMF003109A	Skin	CHEK2	22:29091856AG>A	Frameshift	Frameshift	p.Thr410fs	FALSE	FALSE	FALSE	1	0	TRUE	gene in 29 core cancer predisposition gene list
HMF003112A	Skin	MUTYH	1:45797371AG>A	Frameshift	Frameshift	p.Leu380fs	TRUE	FALSE	TRUE	1	0	TRUE	gene in 29 core cancer predisposition gene list
HMF003124A	Skin	RECQL4	8:145737608C>CAT	Frameshift	Frameshift	p.Cys1052fs	FALSE	FALSE	FALSE	1	0	FALSE	gene in Huang et al only, not included in cancer pre-disposition subset and analysis in paper
HMF003132B	Lung	DOCK8	9:271626G>T	Splice	Splice		FALSE	FALSE	FALSE	1	0	FALSE	gene in Huang et al only, not included in cancer pre-disposition subset and analysis in paper
HMF003143A	Prostate	BRIP1	17:59885975AGCAATCT>A	Frameshift	Frameshift	p.Gln255fs	FALSE	FALSE	FALSE	1	0	FALSE	gene in Huang et al only, not included in cancer pre-disposition subset and analysis in paper
HMF003145A	NET	BRCA2	13:32912089CTG>C	Frameshift	Frameshift	p.Cys1200fs	FALSE	FALSE	FALSE	1	0	TRUE	gene in 29 core cancer predisposition gene list
HMF003158A	Prostate	WRN	8:30942699TAATG>T	Frameshift	Frameshift	p.Asn457fs	FALSE	FALSE	FALSE	1	0	FALSE	gene in Huang et al only, not included in cancer pre-disposition subset and analysis in paper
HMF003160A	Urinary tract	CHEK2	22:29091856AG>A	Frameshift	Frameshift	p.Thr410fs	TRUE	FALSE	TRUE	1	0	TRUE	gene in 29 core cancer predisposition gene list
HMF003166A	Kidney	FANCL	2:58386928G>GTAAT	Frameshift	Frameshift	p.Thr372fs	FALSE	FALSE	FALSE	1	0	FALSE	gene in Huang et al only, not included in cancer pre-disposition subset and analysis in paper
HMF003175A	Pancreas	BRCA2	13:32954050G>A	Synonymous	Synonymous	p.Pro3039Pro	TRUE	FALSE	TRUE	1	0	TRUE	gene in 29 core cancer predisposition gene list
HMF003183A	Lung	BUB1B	15:40502413T>C	Splice	Splice		FALSE	FALSE	FALSE	1	0	FALSE	gene in Huang et al only, not included in cancer pre-disposition subset and analysis in paper
HMF003195A	Colon/Rectum	FANCL	2:58386928G>GTAAT	Frameshift	Frameshift	p.Thr372fs	FALSE	FALSE	FALSE	1	0	FALSE	gene in Huang et al only, not included in cancer pre-disposition subset and analysis in paper
HMF003213A	Breast	CHEK2	22:29091856AG>A	Frameshift	Frameshift	p.Thr410fs	FALSE	FALSE	FALSE	1	0	TRUE	gene in 29 core cancer predisposition gene list
HMF003240B	Uterus	RECQL	12:21623219G>C	Nonsense	Nonsense	p.Ser620*	FALSE	FALSE	FALSE	1	0	FALSE	gene in Huang et al only, not included in cancer pre-disposition subset and analysis in paper
HMF003256A	Esophagus	ATM	11:108117812CAAAG>C	Frameshift	Frameshift	p.Glu343fs	TRUE	FALSE	TRUE	1	0	TRUE	gene in 29 core cancer predisposition gene list
HMF003257A	Stomach	SDHA	5:223624C>T	Nonsense	Nonsense	p.Arg31*	FALSE	FALSE	FALSE	1	0	FALSE	gene in Huang et al only, not included in cancer pre-disposition subset and analysis in paper
HMF003260A	Ovary	FANCA	16:89806415CT>C	Frameshift	Frameshift	p.Gln1307fs	FALSE	TRUE	FALSE	1	0	FALSE	gene in Huang et al only, not included in cancer pre-disposition subset and analysis in paper
HMF003266A	Prostate	CHEK2	22:29091856AG>A	Frameshift	Frameshift	p.Thr410fs	TRUE	FALSE	TRUE	1	0	TRUE	gene in 29 core cancer predisposition gene list
HMF003267A	Colon/Rectum	FANCM	14:45623912C>G	Nonsense	Nonsense	p.Ser399*	FALSE	FALSE	FALSE	1	0	FALSE	gene in Huang et al only, not included in cancer pre-disposition subset and analysis in paper
HMF003272A	Kidney	ATR	3:142178067A>G	Splice	Splice		FALSE	FALSE	FALSE	1	0	FALSE	gene in Huang et al only, not included in cancer pre-disposition subset and analysis in paper
HMF003277A	Colon/Rectum	FANCM	14:45658326C>T	Nonsense	Nonsense	p.Gln1701*	FALSE	FALSE	FALSE	1	0	FALSE	gene in Huang et al only, not included in cancer pre-disposition subset and analysis in paper
HMF003279A	Prostate	NBN	8:90955525G>A	Nonsense	Nonsense	p.Arg714*	FALSE	FALSE	FALSE	1	0	FALSE	gene in Huang et al only, not included in cancer pre-disposition subset and analysis in paper
HMF003286A	Esophagus	RECQL	12:21624358ATACT>A	Frameshift	Frameshift	p.Lys556fs	TRUE	FALSE	TRUE	1	0	FALSE	gene in Huang et al only, not included in cancer pre-disposition subset and analysis in paper
HMF003290A	Lung	SBDS	7:66459197A>G	Splice	Splice		FALSE	FALSE	FALSE	1	0	FALSE	gene in Huang et al only, not included in cancer pre-disposition subset and analysis in paper
HMF003293A	Other	CHEK2	22:29091856AG>A	Frameshift	Frameshift	p.Thr410fs	FALSE	FALSE	FALSE	1	0	TRUE	gene in 29 core cancer predisposition gene list
HMF003294A	Stomach	ERCC2	19:45856060G>A	Missense	Missense	p.Arg616Trp	FALSE	FALSE	FALSE	1	0	FALSE	gene in Huang et al only, not included in cancer pre-disposition subset and analysis in paper
HMF003295A	Bone/Soft tissue	SBDS	7:66459197A>G	Splice	Splice		FALSE	FALSE	FALSE	1	0	FALSE	gene in Huang et al only, not included in cancer pre-disposition subset and analysis in paper
HMF003296A	Breast	SBDS	7:66458362GTCTT>G	Frameshift	Frameshift	p.Glu99fs	FALSE	FALSE	FALSE	1	0	FALSE	gene in Huang et al only, not included in cancer pre-disposition subset and analysis in paper
HMF003300A	CNS	CHEK2	22:29091856AG>A	Frameshift	Frameshift	p.Thr410fs	FALSE	FALSE	FALSE	1	0	TRUE	gene in 29 core cancer predisposition gene list
HMF003304A	Biliary	CHEK2	22:29091856AG>A	Frameshift	Frameshift	p.Thr410fs	TRUE	FALSE	TRUE	1	0	TRUE	gene in 29 core cancer predisposition gene list
HMF003307A	Lung	MAP2K2	19:4099331C>T	Missense	Missense	p.Gly263Arg	FALSE	TRUE	FALSE	1	0	FALSE	gene in Huang et al only, not included in cancer pre-disposition subset and analysis in paper
HMF003315A	Breast	CHEK2	22:29091856AG>A	Frameshift	Frameshift	p.Thr410fs	TRUE	FALSE	TRUE	1	0	TRUE	gene in 29 core cancer predisposition gene list
HMF003319A	Breast	APC	5:112177571CCT>C	Frameshift	Frameshift	p.Pro2094fs	FALSE	FALSE	FALSE	1	0	TRUE	gene in 29 core cancer predisposition gene list
HMF003320A	Prostate	BRCA2	13:32905169T>G	Splice	Splice		FALSE	FALSE	FALSE	1	0	TRUE	gene in 29 core cancer predisposition gene list
HMF003323A	Colon/Rectum	MSH6	2:48033424C>CATTA	Frameshift	Frameshift	p.Leu1244fs	TRUE	FALSE	TRUE	1	0	TRUE	gene in 29 core cancer predisposition gene list
HMF003323A	Colon/Rectum	PRF1	10:72358938C>T	Splice	Splice		FALSE	FALSE	FALSE	1	0	FALSE	gene in Huang et al only, not included in cancer pre-disposition subset and analysis in paper
HMF003335A	Ovary	BRCA1	17:41245346TTTCTC>T	Frameshift	Frameshift	p.Glu733fs	TRUE	FALSE	TRUE	1	0	TRUE	gene in 29 core cancer predisposition gene list
HMF003341A	Prostate	FANCI	15:89838198G>T	Nonsense	Nonsense	p.Glu837*	FALSE	FALSE	FALSE	1	0	FALSE	gene in Huang et al only, not included in cancer pre-disposition subset and analysis in paper
HMF003344A	Colon/Rectum	FANCC	9:98011506TC>T	Frameshift	Frameshift	p.Asp23fs	FALSE	FALSE	FALSE	1	0	FALSE	gene in Huang et al only, not included in cancer pre-disposition subset and analysis in paper
HMF003352A	Colon/Rectum	BRCA2	13:32900700G>A	Nonsense	Nonsense	p.Trp194*	FALSE	FALSE	FALSE	1	0	TRUE	gene in 29 core cancer predisposition gene list
HMF003355A	Lung	FANCM	14:45667921C>T	Nonsense	Nonsense	p.Arg1931*	TRUE	FALSE	TRUE	1	0	FALSE	gene in Huang et al only, not included in cancer pre-disposition subset and analysis in paper
HMF003361A	Colon/Rectum	MUTYH	1:45797201G>A	Missense	Missense	p.Pro402Leu	FALSE	FALSE	FALSE	1	0	TRUE	gene in 29 core cancer predisposition gene list
HMF003368A	Breast	FANCM	14:45658326C>T	Nonsense	Nonsense	p.Gln1701*	FALSE	FALSE	FALSE	1	0	FALSE	gene in Huang et al only, not included in cancer pre-disposition subset and analysis in paper
HMF003373A	Liver	TRIM37	17:57126733G>A	Nonsense	Nonsense	p.Arg446*	FALSE	TRUE	FALSE	1	0	FALSE	gene in Huang et al only, not included in cancer pre-disposition subset and analysis in paper
HMF003379B	Prostate	ATM	11:108117812CAAAG>C	Frameshift	Frameshift	p.Glu343fs	FALSE	FALSE	FALSE	1	0	TRUE	gene in 29 core cancer predisposition gene list
HMF003385A	Esophagus	MPL	1:43804305G>C	Missense	Missense	p.Arg102Pro	FALSE	FALSE	FALSE	1	0	FALSE	gene in Huang et al only, not included in cancer pre-disposition subset and analysis in paper
HMF003386A	CUP	RAD51D	17:33443907AT>A	Frameshift	Frameshift	p.Asp98fs	FALSE	FALSE	FALSE	1	0	FALSE	gene in Huang et al only, not included in cancer pre-disposition subset and analysis in paper
HMF003386A	CUP	RECQL4	8:145740366CA>C	Frameshift	Frameshift	p.Cys525fs	FALSE	FALSE	FALSE	1	0	FALSE	gene in Huang et al only, not included in cancer pre-disposition subset and analysis in paper
HMF003388A	Colon/Rectum	MUTYH	1:45798475T>C	Missense	Missense	p.Tyr176Cys	FALSE	FALSE	FALSE	1	0	TRUE	gene in 29 core cancer predisposition gene list
HMF003399A	Breast	NTHL1	16:2093728C>T	Splice	Splice		FALSE	FALSE	FALSE	1	0	FALSE	gene in Huang et al only, not included in cancer pre-disposition subset and analysis in paper
HMF003403A	Ovary	BRCA2	13:32914760CAT>C	Frameshift	Frameshift	p.His2090fs	TRUE	FALSE	TRUE	1	0	TRUE	gene in 29 core cancer predisposition gene list
HMF003406A	CNS	BLM	15:91346951G>T	Splice	Splice		FALSE	FALSE	FALSE	1	0	FALSE	gene in Huang et al only, not included in cancer pre-disposition subset and analysis in paper
HMF003408A	Lung	GJB2	13:20763685AC>A	Frameshift	Frameshift	p.Gly12fs	TRUE	FALSE	TRUE	1	0	FALSE	gene in Huang et al only, not included in cancer pre-disposition subset and analysis in paper
HMF003427A	Breast	CHEK2	22:29091856AG>A	Frameshift	Frameshift	p.Thr410fs	TRUE	FALSE	TRUE	1	0	TRUE	gene in 29 core cancer predisposition gene list
HMF003428A	Bone/Soft tissue	GJB2	13:20763685AC>A	Frameshift	Frameshift	p.Gly12fs	FALSE	FALSE	FALSE	1	0	FALSE	gene in Huang et al only, not included in cancer pre-disposition subset and analysis in paper
HMF003436A	CNS	MSH6	2:48023042C>G	Nonsense	Nonsense	p.Ser156*	FALSE	FALSE	TRUE	1	2	TRUE	gene in 29 core cancer predisposition gene list
HMF003444A	Colon/Rectum	POT1	7:124482952G>GA	Frameshift	Frameshift	p.Gln358fs	FALSE	FALSE	FALSE	1	0	FALSE	gene in Huang et al only, not included in cancer pre-disposition subset and analysis in paper
HMF003456A	Breast	MSH6	2:48010633G>C	Splice	Splice		FALSE	FALSE	FALSE	1	0	TRUE	gene in 29 core cancer predisposition gene list
HMF003462A	Lung	FAH	15:80460605G>T	Splice	Splice		FALSE	FALSE	FALSE	1	0	FALSE	gene in Huang et al only, not included in cancer pre-disposition subset and analysis in paper
HMF003473A	Breast	BRCA2	13:32913702ATACT>A	Frameshift	Frameshift	p.Thr1738fs	TRUE	FALSE	TRUE	1	0	TRUE	gene in 29 core cancer predisposition gene list
HMF003475B	Stomach	SDHA	5:223624C>T	Nonsense	Nonsense	p.Arg31*	FALSE	FALSE	FALSE	1	0	FALSE	gene in Huang et al only, not included in cancer pre-disposition subset and analysis in paper
HMF003478A	Prostate	BAP1	3:52441310CAG>C	Frameshift	Frameshift	p.Pro153fs	FALSE	FALSE	FALSE	1	0	TRUE	gene in 29 core cancer predisposition gene list
HMF003487A	Bone/Soft tissue	KIT	4:55593603T>C	Missense	Missense	p.Trp557Arg	FALSE	FALSE	FALSE	1	0	FALSE	gene in Huang et al only, not included in cancer pre-disposition subset and analysis in paper
HMF003491A	Esophagus	FANCL	2:58386928G>GTAAT	Frameshift	Frameshift	p.Thr372fs	FALSE	FALSE	FALSE	1	0	FALSE	gene in Huang et al only, not included in cancer pre-disposition subset and analysis in paper
HMF003505A	Uterus	MSH2	2:47639665TG>T	Frameshift	Frameshift	p.Met253fs	FALSE	TRUE	TRUE	1	2	TRUE	gene in 29 core cancer predisposition gene list
HMF003506A	Kidney	FLCN	17:17118607G>GT,17:17118626AAACTCTGTAAC>A	Frameshift,Frameshift	Multihit	p.His442fs,p.Glu434fs	TRUE	FALSE	TRUE	2	0	FALSE	gene in Huang et al only, not included in cancer pre-disposition subset and analysis in paper
HMF003520A	Head and neck	PMS2	7:6031606G>C	Nonsense	Nonsense	p.Ser329*	FALSE	FALSE	FALSE	1	0	TRUE	gene in 29 core cancer predisposition gene list
HMF003527A	Breast	COL7A1	3:48621017G>A	Missense	Missense	p.Pro1458Leu	FALSE	FALSE	FALSE	1	0	FALSE	gene in Huang et al only, not included in cancer pre-disposition subset and analysis in paper
HMF003527A	Breast	SBDS	7:66459197A>G	Splice	Splice		FALSE	FALSE	FALSE	1	0	FALSE	gene in Huang et al only, not included in cancer pre-disposition subset and analysis in paper
HMF003539A	Colon/Rectum	NTHL1	16:2096239G>A	Nonsense	Nonsense	p.Gln90*	FALSE	FALSE	FALSE	1	0	FALSE	gene in Huang et al only, not included in cancer pre-disposition subset and analysis in paper
HMF003543A	Colon/Rectum	EXT1	NA	CNA	Deletion	NA	NA	NA	NA	NA	NA	FALSE	gene in Huang et al only, not included in cancer pre-disposition subset and analysis in paper
HMF003562A	Breast	RECQL	12:21639412C>T	Splice	Splice		FALSE	FALSE	FALSE	1	0	FALSE	gene in Huang et al only, not included in cancer pre-disposition subset and analysis in paper
HMF003575A	Urinary tract	MSH2	NA	CNA	Deletion	NA	NA	NA	NA	NA	NA	TRUE	gene in 29 core cancer predisposition gene list
HMF003575A	Urinary tract	EPCAM	NA	CNA	Deletion	NA	NA	NA	NA	NA	NA	FALSE	gene in Huang et al only, not included in cancer pre-disposition subset and analysis in paper
HMF003578A	NET	FANCM	14:45658326C>T	Nonsense	Nonsense	p.Gln1701*	FALSE	FALSE	FALSE	1	0	FALSE	gene in Huang et al only, not included in cancer pre-disposition subset and analysis in paper
HMF003579A	Bone/Soft tissue	GJB2	13:20763294G>A	Missense	Missense	p.Arg143Trp	FALSE	FALSE	FALSE	1	0	FALSE	gene in Huang et al only, not included in cancer pre-disposition subset and analysis in paper
HMF003582A	Prostate	CHEK2	22:29091856AG>A	Frameshift	Frameshift	p.Thr410fs	TRUE	FALSE	TRUE	1	0	TRUE	gene in 29 core cancer predisposition gene list
HMF003590A	NET	POLE	12:133220060TTCCCAGCCTGAAAGGTGCC>T	Frameshift	Frameshift	p.Arg1453fs	FALSE	FALSE	FALSE	1	0	FALSE	gene in Huang et al only, not included in cancer pre-disposition subset and analysis in paper
HMF003597A	Prostate	GBA	1:155210420C>T	Splice	Splice		FALSE	FALSE	FALSE	1	0	FALSE	gene in Huang et al only, not included in cancer pre-disposition subset and analysis in paper
HMF003598A	Prostate	CHEK2	22:29091856AG>A	Frameshift	Frameshift	p.Thr410fs	FALSE	FALSE	FALSE	1	0	TRUE	gene in 29 core cancer predisposition gene list
HMF003610A	Colon/Rectum	GJB2	13:20763394CCCCTTGATGAACTT>C	Frameshift	Frameshift	p.Lys105fs	FALSE	FALSE	FALSE	1	0	FALSE	gene in Huang et al only, not included in cancer pre-disposition subset and analysis in paper
HMF003610A	Colon/Rectum	WRN	8:30938705GA>G	Frameshift	Frameshift	p.Arg389fs	FALSE	FALSE	FALSE	1	0	FALSE	gene in Huang et al only, not included in cancer pre-disposition subset and analysis in paper
HMF003636A	NET	PTEN	NA	CNA	Deletion	NA	NA	NA	NA	NA	NA	TRUE	gene in 29 core cancer predisposition gene list
HMF003640A	Esophagus	WRN	8:30999005TCAAA>T	Frameshift	Frameshift	p.Gln1010fs	FALSE	TRUE	FALSE	1	0	FALSE	gene in Huang et al only, not included in cancer pre-disposition subset and analysis in paper
HMF003650A	CUP	CHEK2	22:29091856AG>A	Frameshift	Frameshift	p.Thr410fs	FALSE	FALSE	FALSE	1	0	TRUE	gene in 29 core cancer predisposition gene list
HMF003653A	Colon/Rectum	TRIM37	17:57183808GCT>G	Frameshift	Frameshift	p.Ser5fs	TRUE	FALSE	TRUE	1	0	FALSE	gene in Huang et al only, not included in cancer pre-disposition subset and analysis in paper
HMF003654A	Colon/Rectum	MUTYH	1:45798475T>C	Missense	Missense	p.Tyr176Cys	FALSE	FALSE	FALSE	1	0	TRUE	gene in 29 core cancer predisposition gene list
HMF003667A	Urinary tract	POT1	7:124464129C>G	Splice	Splice		FALSE	FALSE	FALSE	1	0	FALSE	gene in Huang et al only, not included in cancer pre-disposition subset and analysis in paper
HMF003668A	Ovary	BRCA1	17:41197784G>A	Nonsense	Nonsense	p.Arg1856*	TRUE	FALSE	TRUE	1	0	TRUE	gene in 29 core cancer predisposition gene list
HMF003670A	Breast	ATM	11:108121752CAG>C	Frameshift	Frameshift	p.Glu522fs	FALSE	TRUE	FALSE	1	0	TRUE	gene in 29 core cancer predisposition gene list
HMF003674A	Bone/Soft tissue	ATM	11:108121752CAG>C	Frameshift	Frameshift	p.Glu522fs	FALSE	FALSE	FALSE	1	0	TRUE	gene in 29 core cancer predisposition gene list
HMF003688A	Ovary	CHEK2	22:29091856AG>A	Frameshift	Frameshift	p.Thr410fs	TRUE	FALSE	TRUE	1	0	TRUE	gene in 29 core cancer predisposition gene list
HMF003695A	Skin	DROSHA	5:31521318G>A	Nonsense	Nonsense	p.Arg287*	TRUE	FALSE	TRUE	1	0	FALSE	gene in Huang et al only, not included in cancer pre-disposition subset and analysis in paper
HMF003695A	Skin	WRN	8:30999005TCAAA>T	Frameshift	Frameshift	p.Gln1010fs	FALSE	TRUE	FALSE	1	0	FALSE	gene in Huang et al only, not included in cancer pre-disposition subset and analysis in paper
HMF003702A	Bone/Soft tissue	NF1	17:29653015C>G	Nonsense	Nonsense	p.Tyr1671*	FALSE	FALSE	TRUE	1	1	FALSE	gene in Huang et al only, not included in cancer pre-disposition subset and analysis in paper
HMF003703A	Breast	CHEK2	22:29091856AG>A	Frameshift	Frameshift	p.Thr410fs	FALSE	FALSE	FALSE	1	0	TRUE	gene in 29 core cancer predisposition gene list
HMF003718A	Skin	CDKN2A	9:21971114CGGGTCGGGTGAGAGTGGCG>C	Frameshift	Frameshift	p.Pro75fs	TRUE	TRUE	TRUE	1	0	TRUE	gene in 29 core cancer predisposition gene list
HMF003720A	Breast	CHEK2	22:29091856AG>A	Frameshift	Frameshift	p.Thr410fs	TRUE	FALSE	TRUE	1	0	TRUE	gene in 29 core cancer predisposition gene list
HMF003720A	Breast	XPC	3:14199628G>T	Nonsense	Nonsense	p.Tyr585*	FALSE	FALSE	FALSE	1	0	FALSE	gene in Huang et al only, not included in cancer pre-disposition subset and analysis in paper
HMF003721A	Kidney	CBL	11:119167745G>C	Splice	Splice		FALSE	TRUE	FALSE	1	0	FALSE	gene in Huang et al only, not included in cancer pre-disposition subset and analysis in paper
HMF003724A	Kidney	FANCL	2:58386928G>GTAAT	Frameshift	Frameshift	p.Thr372fs	FALSE	FALSE	FALSE	1	0	FALSE	gene in Huang et al only, not included in cancer pre-disposition subset and analysis in paper
HMF003726A	Breast	WRN	8:30946421C>CA	Frameshift	Frameshift	p.Pro532fs	TRUE	FALSE	TRUE	1	0	FALSE	gene in Huang et al only, not included in cancer pre-disposition subset and analysis in paper
HMF003727A	Colon/Rectum	COL7A1	3:48609571G>A	Nonsense	Nonsense	p.Arg2338*	FALSE	FALSE	FALSE	1	0	FALSE	gene in Huang et al only, not included in cancer pre-disposition subset and analysis in paper
HMF003732A	Prostate	PALB2	16:23646192G>GA	Frameshift	Frameshift	p.Gln559fs	FALSE	FALSE	FALSE	1	0	FALSE	gene in Huang et al only, not included in cancer pre-disposition subset and analysis in paper
HMF003737A	Mesothelioma	GJB2	13:20763685AC>A	Frameshift	Frameshift	p.Gly12fs	FALSE	FALSE	FALSE	1	0	FALSE	gene in Huang et al only, not included in cancer pre-disposition subset and analysis in paper
HMF003743A	Biliary	SLC25A13	7:95761195T>C	Splice	Splice		FALSE	FALSE	FALSE	1	0	FALSE	gene in Huang et al only, not included in cancer pre-disposition subset and analysis in paper
HMF003759A	Colon/Rectum	APC	5:112175211TAAAAG>T	Frameshift	Frameshift	p.Ile1307fs	TRUE	FALSE	TRUE	1	0	TRUE	gene in 29 core cancer predisposition gene list
HMF003759A	Colon/Rectum	SDHA	5:223624C>T	Nonsense	Nonsense	p.Arg31*	FALSE	FALSE	FALSE	1	0	FALSE	gene in Huang et al only, not included in cancer pre-disposition subset and analysis in paper
HMF003769A	Lung	DOCK8	9:289518TGGACCCTCATGTCA>T	Frameshift	Frameshift	p.Asp115fs	FALSE	TRUE	FALSE	1	0	FALSE	gene in Huang et al only, not included in cancer pre-disposition subset and analysis in paper
HMF003777A	Colon/Rectum	APC	5:112174734CTGAA>C	Frameshift	Frameshift	p.Ser1148fs	FALSE	FALSE	TRUE	1	1	TRUE	gene in 29 core cancer predisposition gene list
HMF003778A	Esophagus	CHEK2	22:29091856AG>A	Frameshift	Frameshift	p.Thr410fs	FALSE	FALSE	FALSE	1	0	TRUE	gene in 29 core cancer predisposition gene list
HMF003803A	CUP	SBDS	7:66460276C>G	Splice	Splice		FALSE	FALSE	FALSE	1	0	FALSE	gene in Huang et al only, not included in cancer pre-disposition subset and analysis in paper
